# Supplementary material for: Genetic characterization of ESBL-producing and ciprofloxacin-resistant Escherichia coli from Belgian broilers and pigs
Source: Front Microbiol. 2023 Apr 6;14:1150470. doi: 10.3389/fmicb.2023.1150470 (PMC10116946; doi:10.3389/fmicb.2023.1150470)
Supplement: Supplementary file 1 [file Table_1.xlsx]

## Sheet: Sheet1
Supplementary Table 1: Overview of ESBL-E. coli and CiproR-E. coli sequences and their genetic characteristics used in this study.
ID	Study number	Country	Domain	Site	Ward/unit	Sampling date	Identification	Medium	NCBI Accession Number	#CDS	# rRNA	Number of contigs	N50	Longest contig	MIC_amoxicillin-cIavulanic acid (VITEK)	MIC_ampicillin (VITEK)	MIC_cefuroxim (VITEK)	MIC_cefotaxime (VITEK)	MIC_ceftazidime (VITEK)	MIC_cefoxitin (VITEK)	MIC_fosfomycin (VITEK)	MIC_gentamicin (VITEK)	MIC_imipenem (VITEK)	MIC_meropenem (VITEK)	MIC_nitrofurantoin (VITEK)	MIC_piperacillin-tazobactam (VITEK)	MIC_tobramycin (VITEK)	MIC_trimethoprim (VITEK)	MIC_trimethoprim-sulfamethoxazole (VITEK)	MIC_ciprofloxacin (Etest)	MIC_enrofloxacin (Etest)	MIC_levofloxacin (Etest)	MIC_moxifloxacin (Etest)	MLST	FimTyper 1.0	Serotype (BioNumerics)	Phylogroup (ClermonTyper)	CRISPR	ResFinder summary	PlasmidFinder summary	VirulenceFinder summary	Pathotype (BioNumerics)	ResFinder ESBL gene	ResFinder_PMQR	FQ_mutations_summary	FQ_pointfinder_mutations
1100017	150102110	Belgium	Pig	1501	150102	16-Oct-2017	Escherichia coli	McC-ciprofloxacine	SAMN31868438	CDS: 4610	rRNA: 6	128	129761	260962	>= 32	>= 32	16	<= 0.25	0.25	16	<= 16	<= 1	<= 0.25	<= 0.25	64	<= 4	<= 1	<= 0.5	<= 20	>32	>32	>32	>32	ecoli:ST167	no FimH type found	O89 / O162 / H9	A	CRISPR: 2	,aadA12,aadA2b,aph(3'')Ib,aph(6)Id,blaTEM1B,erm(B),lnu(F),mdf(A),mph(A),qnrS1,sul1,sul2,tet(B),tet(M)	,Col(BS512),Col(pHAD28),IncFII,IncX1,p0111	,capU,gad,gad,iss,iss	0		qnrS1	,PMQR_qnrS1,GyrA_S83L,GyrA_D87N,ParC_S80I,ParC_E84G,ParC_P577L,acrR_G28R,SoxR_A111T	,PMQR_qnrS1,GyrA_S83L,GyrA_D87N,ParC_S80I,ParC_E84G
1100018	150103104	Belgium	Pig	1501	150103	16-Oct-2017	Escherichia coli	McC-ciprofloxacine	SAMN31868439	CDS: 4304	rRNA: 5	102	122407	394081	16	>= 32	4	<= 0.25	<= 0.12	<= 4	<= 16	>= 16	<= 0.25	<= 0.25	<= 16	<= 4	8	>= 16	>= 320	>32	>32	>32	>32	ecoli:ST744	fimH54	O89 / O162 / H9	A	CRISPR: 2	,aac(3)IId,aadA2,aadA5,aph(3')Ia,aph(3'')Ib,aph(6)Id,blaTEM1B,catA1,dfrA17,mdf(A),sul2,sul3,tet(B)	,ColRNAI,IncFIB(K),IncQ1,IncX1	0	0		0	,GyrA_S83L,GyrA_D87N,GyrB_E219K,ParC_A56T,ParC_S80I,ParC_A620V	,GyrA_S83L,GyrA_D87N,ParC_A56T,ParC_S80I
1100819	160101101	Belgium	Broiler	1601	160101	2017-09-25	Escherichia coli	McC-ciprofloxacine	SAMN31868514	CDS: 4668	rRNA: 4	127	95454	378423	>= 32	>= 32	4	<= 0.25	<= 0.12	8	<= 16	<= 1	<= 0.25	<= 0.25	<= 16	64	<= 1	>= 16	<= 20	>32	>32	>32	>32	ecoli:ST1140	fimH221	O38 / H39	E	CRISPR: 2	,blaTEM-1B,dfrA1,lnu(G),mdf(A),tet(A)	0	,gad	0		0	,GyrA_S83L,GyrA_D87N,GyrA_D678E,ParC_S80I,ParE_Q106L,marR_G103S,marR_Y137H,SoxR_I40V	,GyrA_S83L,GyrA_D87N,ParC_S80I
1100939	160102101	Belgium	Broiler	1601	160102	2017-09-25	Escherichia coli	McC-ciprofloxacine	SAMN31868519	CDS: 4544	rRNA: 5	139	89898	278806	>= 32	>= 32	4	<= 0.25	0.25	<= 4	<= 16	<= 1	<= 0.25	<= 0.25	64	<= 4	<= 1	<= 0.5	<= 20	>32	>32	>32	>32	ecoli:ST398	fimH25	O8 / H20	A	CRISPR: 3	,lnu(G),mdf(A),tet(B)	,Col(pHAD28),IncFIB(AP001918),IncFII,IncX4,p0111	,cma,gad,iroN,iss	0		0	,GyrA_S83L,GyrA_D87N,ParC_S80I,ParC_P479S,marR_G103S,marR_Y137H	,GyrA_S83L,GyrA_D87N,ParC_S80I
1100954	160103102	Belgium	Broiler	1601	160103	2017-09-25	Escherichia coli	McC-ciprofloxacine	SAMN31868520	CDS: 4657	rRNA: 4	121	93740	378042	>= 32	>= 32	4	<= 0.25	<= 0.12	16	<= 16	<= 1	<= 0.25	<= 0.25	<= 16	<= 4	<= 1	>= 16	<= 20	>32	>32	>32	16	ecoli:ST1140	fimH221	O38 / H39	E	CRISPR: 2	,blaTEM-1B,dfrA1,dfrA17,lnu(G),mdf(A),tet(A)	0	,gad	0		0	,GyrA_S83L,GyrA_D87N,GyrA_D678E,ParC_S80I,ParE_Q106L,marR_G103S,marR_Y137H,SoxR_I40V	,GyrA_S83L,GyrA_D87N,ParC_S80I
1100078	150201101	Belgium	Pig	1502	150201	24-Oct-2017	Escherichia coli	McC-ciprofloxacine	SAMN31868444	CDS: 4725	rRNA: 6	69	193408	494427	4	8	4	<= 0.25	0.25	<= 4	<= 16	<= 1	<= 0.25	<= 0.25	64	<= 4	<= 1	>= 16	<= 20	>32	>32	>32	>32	ecoli:ST345	fimH31	O8 / O134 / H53 / H21	B1	CRISPR: 2	,aadA2,dfrA12,mdf(A),sul1,tet(A)	,Col(MG828),IncFIA,IncFIB(AP001918),IncFIB(pLF82-PhagePlasmid),IncFII	,iroN,lpfA	0		0	,GyrA_S83L,GyrA_D87N,ParC_S80I,ParE_V147M,marR_G103S,marR_Y137H,SoxS_E16K	,GyrA_S83L,GyrA_D87N,ParC_S80I
1100080	150201103	Belgium	Pig	1502	150201	24-Oct-2017	Escherichia coli	McC-ciprofloxacine	SAMN31868445	CDS: 4532	rRNA: 6	105	121495	271789	>= 32	>= 32	4	<= 0.25	0.25	<= 4	<= 16	<= 1	<= 0.25	<= 0.25	64	<= 4	<= 1	>= 16	>= 320	0.75	4	1	2	ecoli:ST641	fimH25	O70 / H10	B1	CRISPR: 2	,aadA1,aph(3'')-Ib,aph(6)-Id,blaTEM-1B,dfrA1,dfrA14,mdf(A),sul2,tet(B)	,Col(MG828),Col(pHAD28),IncR,IncX1	,gad,iss,lpfA	0		0	,GyrA_S83L,ParC_S80I,marR_G103S,marR_Y137H	,GyrA_S83L,ParC_S80I
1100082	150201108	Belgium	Pig	1502	150201	24-Oct-2017	Escherichia coli	McC-ciprofloxacine	SAMN31868446	CDS: 4752	rRNA: 5	75	192719	408332	16	>= 32	4	<= 0.25	0.25	<= 4	<= 16	<= 1	<= 0.25	<= 0.25	64	<= 4	<= 1	>= 16	>= 320	>32	>32	32	>32	ecoli:ST345	fimH31	O8 / O134 / H53 / H21	B1	CRISPR: 2	,aadA2,aph(3'')-Ib,aph(6)-Id,blaTEM-1B,dfrA12,mdf(A),sul1,sul2,tet(A)	,IncFIA,IncFIB(AP001918),IncFIB(pLF82-PhagePlasmid),IncFII,IncQ1	,gad,iroN,lpfA	0		0	,GyrA_S83L,GyrA_D87N,ParC_S80I,ParE_V147M,marR_G103S,marR_Y137H,SoxS_E16K	,GyrA_S83L,GyrA_D87N,ParC_S80I
1100145	150301125	Belgium	Pig	1503	150301	27-Oct-2017	Escherichia coli	McC-ciprofloxacine	SAMN31868452	CDS: 4419	rRNA: 6	99	122797	314086	16	>= 32	4	<= 0.25	<= 0.12	<= 4	<= 16	<= 1	<= 0.25	<= 0.25	<= 16	<= 4	<= 1	>= 16	>= 320	>32	>32	>32	>32	ecoli:ST744	fimH54	O89 / O162 / H10	A	CRISPR: 2	,aadA5,aph(3')-Ia,aph(3'')-Ib,aph(6)-Id,blaTEM-1B,catA1,dfrA17,mdf(A),mph(A),sul1,sul2,tet(B)	,Col440I,IncFIA,IncFIB(AP001918),IncFIC(FII),IncQ1	,gad,iroN,iss,mchF,tsh	0		0	,GyrA_S83L,GyrA_D87N,GyrB_E219K,ParC_A56T,ParC_S80I,ParC_A620V	,GyrA_S83L,GyrA_D87N,ParC_A56T,ParC_S80I
1100146	150301124	Belgium	Pig	1503	150301	27-Oct-2017	Escherichia coli	McC-ciprofloxacine	SAMN31868453	CDS: 4439	rRNA: 4	87	130137	347887	16	>= 32	4	<= 0.25	<= 0.12	<= 4	<= 16	<= 1	<= 0.25	<= 0.25	<= 16	<= 4	<= 1	>= 16	>= 320	>32	>32	>32	>32	ecoli:ST744	fimH54	O89 / O162 / H10	A	CRISPR: 2	,aadA5,aph(3')-Ia,aph(3'')-Ib,aph(6)-Id,blaTEM-1B,catA1,dfrA17,mdf(A),mph(A),sul1,sul2,tet(B)	,Col440I,IncFIA,IncFIB(AP001918),IncFIC(FII),IncQ1	,iroN,iss,mchF,tsh	0		0	,GyrA_S83L,GyrA_D87N,GyrB_E219K,ParC_A56T,ParC_S80I,ParC_A620V	,GyrA_S83L,GyrA_D87N,ParC_A56T,ParC_S80I
1100147	150301130	Belgium	Pig	1503	150301	27-Oct-2017	Escherichia coli	McC-ciprofloxacine	SAMN31868454	CDS: 4368	rRNA: 5	122	122796	297362	>= 32	>= 32	4	<= 0.25	0.25	<= 4	<= 16	>= 16	<= 0.25	<= 0.25	<= 16	<= 4	8	>= 16	>= 320	>32	>32	>32	>32	ecoli:ST744	fimH54	O89 / O162 / H9	A	CRISPR: 2	,aac(3)-IId,aadA2,aadA5,aph(3')-Ia,aph(3'')-Ib,aph(6)-Id,blaTEM-1B,catA1,dfrA17,mdf(A),sul2,sul3,tet(B)	,ColRNAI,IncFIB(K),IncQ1,IncX1	0	0		0	,GyrA_S83L,GyrA_D87N,GyrB_E219K,ParC_A56T,ParC_S80I,ParC_A620V	,GyrA_S83L,GyrA_D87N,ParC_A56T,ParC_S80I
1100969	160201101	Belgium	Broiler	1602	160201	2017-09-26	Escherichia coli	McC-ciprofloxacine	SAMN31868521	CDS: 4952	rRNA: 3	101	189796	440212	>= 32	>= 32	16	<= 0.25	0.5	16	<= 16	<= 1	<= 0.25	<= 0.25	64	<= 4	<= 1	>= 16	>= 320	>32	>32	>32	>32	ecoli:ST1011	fimH31	O9 / H45	E	CRISPR: 3	,aadA2,aadA24,aph(3'')-Ib,aph(6)-Id,blaTEM-1B,dfrA1,lnu(F),lnu(G),mdf(A),qnrS1,sul1,sul2	,Col440I,IncFIB(AP001918),IncFII,IncQ1,IncX1,IncX4,p0111	,cma,eilA,gad,iroN,iss	0		qnrS1	,PMQR_qnrS1,GyrA_S83L,GyrA_D87N,ParC_S80I,marR_G103S,marR_D118N,marR_Y137H,RpoB_D185E	,PMQR_qnrS1,GyrA_S83L,GyrA_D87N,ParC_S80I
1100974	160201105	Belgium	Broiler	1602	160201	2017-09-26	Escherichia coli	McC-ciprofloxacine	SAMN31868522	CDS: 4923	rRNA: 3	115	122412	325299	>= 32	>= 32	32	<= 0.25	0.5	16	<= 16	<= 1	<= 0.25	<= 0.25	64	<= 4	<= 1	>= 16	>= 320	>32	>32	>32	>32	ecoli:ST1011	fimH31	O9 / H45	E	CRISPR: 3	,aadA2,aadA24,aph(3'')-Ib,aph(6)-Id,blaTEM-1B,dfrA1,lnu(F),lnu(G),mdf(A),qnrS1,sul1,sul2	,Col440I,IncFIB(AP001918),IncFII,IncQ1,IncX1,IncX4,p0111	,cma,eilA,gad,iroN,iss	0		qnrS1	,PMQR_qnrS1,GyrA_S83L,GyrA_D87N,ParC_S80I,marR_G103S,marR_D118N,marR_Y137H,RpoB_D185E	,PMQR_qnrS1,GyrA_S83L,GyrA_D87N,ParC_S80I
1100976	160201106	Belgium	Broiler	1602	160201	2017-09-26	Escherichia coli	McC-ciprofloxacine	SAMN31868523	CDS: 5407	rRNA: 4	211	97011	471258	>= 32	>= 32	4	<= 0.25	<= 0.12	<= 4	<= 16	<= 1	<= 0.25	<= 0.25	<= 16	<= 4	<= 1	>= 16	<= 20	6	>32	24	32	ecoli:ST350	fimH54	O109 / H27	E	CRISPR: 2	,aadA17,blaTEM-1B,dfrA1,lnu(F),mdf(A),sul1,tet(A)	,IncB/O/K/Z,IncC,IncFIB(AP001918),IncFII	,astA,eilA,gad,hlyE,iha,ireA,iss	0		0	,GyrA_S83L,GyrA_D87N,GyrA_D678E,ParC_S80R,marR_G103S,marR_Y137H,SoxR_I40V	,GyrA_S83L,GyrA_D87N,ParC_S80R
1101050	160301101	Belgium	Broiler	1603	160301	03-Oct-2017	Escherichia coli	McC-ciprofloxacine	SAMN31868527	CDS: 5105	rRNA: 6	194	71678	231733	>= 32	>= 32	>= 64	>= 64	>= 64	8	<= 16	<= 1	<= 0.25	<= 0.25	64	32	<= 1	>= 16	>= 320	6	>32	12	16	ecoli:ST48	fimH34	O6 / H16	A	CRISPR: 3	,aadA1,aph(3'')-Ib,aph(6)-Id,blaCTX-M-1,blaSHV-12,blaTEM-1B,dfrA14,lnu(G),mdf(A),sul1,sul2,tet(A),tet(B)	,Col(MG828),Col8282,ColpVC,IncB/O/K/Z,IncB/O/K/Z,IncFIA,IncFIA(HI1),IncFIB(AP001918),IncFII,IncHI1A,IncHI1B(R27),IncI1-I(Gamma),p0111	,cma,gad,gad,iha,iroN,iss,mchF	0	blaCTX-M-1, blaSHV-12	0	,GyrA_S83L,GyrA_D87N,GyrA_D678E,ParC_S80R,ParE_D149A,marR_G103S,marR_Y137H	,GyrA_S83L,GyrA_D87N,ParC_S80R
1101067	160302101	Belgium	Broiler	1603	160302	03-Oct-2017	Escherichia coli	McC-ciprofloxacine	SAMN31868528	CDS: 4480	rRNA: 6	76	208916	426891	>= 32	>= 32	4	<= 0.25	<= 0.12	<= 4	<= 16	<= 1	<= 0.25	<= 0.25	64	<= 4	<= 1	>= 16	>= 320	>32	>32	>32	>32	ecoli:ST1286	fimH23	O117 / H42	A	CRISPR: 3	,blaTEM-1B,dfrA1,lnu(F),mdf(A),sul2	,IncI1-I(gamma),IncX1	0	0		0	,GyrA_S83L,GyrA_D87N,ParC_S80I	,GyrA_S83L,GyrA_D87N,ParC_S80I
1101109	160303101	Belgium	Broiler	1603	160303	03-Oct-2017	Escherichia coli	McC-ciprofloxacine	SAMN31868531	CDS: 5231	rRNA: 4	106	193652	464945	>= 32	>= 32	8	<= 0.25	<= 0.12	<= 4	<= 16	<= 1	<= 0.25	<= 0.25	<= 16	64	<= 1	<= 0.5	<= 20	>32	>32	>32	>32	ecoli:ST224	fimH61	O8 / H23	B1	CRISPR: 2	,blaTEM-1B,lnu(G),mdf(A),sul1,tet(A)	0	,gad,iha,lpfA	0		0	,GyrA_S83L,GyrA_D87N,ParC_S80I,ParE_S458A,marR_G103S,marR_Y137H	,GyrA_S83L,GyrA_D87N,ParC_S80I
1100344	150401102	Belgium	Pig	1504	150401	2017-11-08	Escherichia coli	McC-ciprofloxacine	SAMN31868468	CDS: 4728	rRNA: 8	155	94144	318534	>= 32	>= 32	4	<= 0.25	<= 0.12	<= 4	<= 16	<= 1	<= 0.25	<= 0.25	<= 16	<= 4	<= 1	>= 16	>= 320	12	>32	12	>32	ecoli:ST10	fimH54	O89 / O162 / H9	A	CRISPR: 2	,aph(3')-Ia,aph(3'')-Ib,aph(6)-Id,blaTEM-1B,dfrA14,mdf(A),sul2,tet(B)	,Col(pHAD28),IncFIA,IncFIB(AP001918),IncFII(29),IncFII(pHN7A8)	,etpD,fanA,fim41a,iss	0		0	,GyrA_S83L,GyrA_D87N,ParC_S80I	,GyrA_S83L,GyrA_D87N,ParC_S80I
1100356	150402101	Belgium	Pig	1504	150402	2017-11-08	Escherichia coli	McC-ciprofloxacine	SAMN31868469	CDS: 4757	rRNA: 7	116	167770	450993	16	>= 32	4	<= 0.25	0.25	<= 4	<= 16	>= 16	<= 0.25	<= 0.25	<= 16	<= 4	>= 16	>= 16	>= 320	1	6	1	4	ecoli:ST156	fimH38	O100 / H28	B1	CRISPR: 2	,aadA1,ant(2'')-Ia,blaTEM-1B,catA1,floR,mdf(A),sul1,sul2,tet(A)	,Col(MG828),IncFIB(H89-PhagePlasmid),IncX1	,iss,lpfA	0		0	,GyrA_S83A,GyrA_D87Y,ParC_S80I,marR_G103S,marR_Y137H,SoxS_A12S,AcrB_K1036T	,GyrA_S83A,GyrA_D87Y,ParC_S80I
1100380	150403101	Belgium	Pig	1504	150403	2017-11-08	Escherichia coli	McC-ciprofloxacine	SAMN31868470	CDS: 4705	rRNA: 7	66	228940	532352	16	>= 32	4	<= 0.25	<= 0.12	<= 4	<= 16	<= 1	<= 0.25	<= 0.25	<= 16	<= 4	<= 1	<= 0.5	<= 20	8	>32	6	>32	ecoli:ST162	fimH32	O8 / O160 / H19	B1	CRISPR: 2	,aph(3'')-Ib,aph(6)-Id,blaTEM-1B,catA1,mdf(A),sul2,tet(B)	,IncFIB(AP001918),IncFIB(pLF82-PhagePlasmid),IncFIC(FII),IncQ1	,iroN,iss,lpfA,mchF	0		0	,GyrA_S83L,GyrA_D87N,ParC_S80I,marR_G103S,marR_Y137H	,GyrA_S83L,GyrA_D87N,ParC_S80I
1100436	150501104	Belgium	Pig	1505	150501	2017-11-08	Escherichia coli	McC-ciprofloxacine	SAMN31868474	CDS: 4307	rRNA: 4	106	125939	347887	8	>= 32	>= 64	>= 64	32	<= 4	<= 16	<= 1	<= 0.25	<= 0.25	<= 16	<= 4	<= 1	>= 16	>= 320	>32	>32	>32	>32	ecoli:ST744	fimH54	O89 / O162 / H10	A	CRISPR: 1	,aadA5,aph(3')-Ia,aph(3'')-Ib,aph(6)-Id,blaCTX-M-32,catA1,dfrA17,mdf(A),sul1,sul2,tet(B)	,IncQ1,IncX1	0	0	blaCTX-M-32	0	,GyrA_S83L,GyrA_D87N,GyrB_E219K,ParC_A56T,ParC_S80I,ParC_A620V	,GyrA_S83L,GyrA_D87N,ParC_A56T,ParC_S80I
1100438	150501111	Belgium	Pig	1505	150501	2017-11-08	Escherichia coli	McC-ciprofloxacine	SAMN31868475	CDS: 5179	rRNA: 4	190	163396	456410	>= 32	>= 32	4	<= 0.25	<= 0.12	<= 4	<= 16	<= 1	<= 0.25	<= 0.25	<= 16	<= 4	<= 1	>= 16	>= 320	2	12	4	12	ecoli:ST88	fimH39	O8 / H9	C	CRISPR: 5	,aadA1,aph(3'')-Ib,aph(6)-Id,blaTEM-1B,dfrA1,mdf(A),mef(C),mph(G),qnrS1,sul2,tet(B)	0	,astA,ireA,iroN,iss,lpfA,mchB,mchC,mchF,tsh	0		qnrS1	,PMQR_qnrS1,GyrA_S83L,marR_G103S,marR_Y137H	,PMQR_qnrS1,GyrA_S83L
1100440	150501113	Belgium	Pig	1505	150501	2017-11-08	Escherichia coli	McC-ciprofloxacine	SAMN31868476	CDS: 4286	rRNA: 4	107	125746	347887	8	>= 32	>= 64	>= 64	32	<= 4	<= 16	<= 1	<= 0.25	<= 0.25	<= 16	<= 4	<= 1	>= 16	>= 320	>32	>32	>32	>32	ecoli:ST744	fimH54	O89 / O162 / H10	A	CRISPR: 1	,aadA5,aph(3')-Ia,aph(3'')-Ib,aph(6)-Id,blaCTX-M-32,catA1,dfrA17,mdf(A),sul1,sul2,tet(B)	,IncQ1,IncX1	0	0	blaCTX-M-32	0	,GyrA_S83L,GyrA_D87N,GyrB_E219K,ParC_A56T,ParC_S80I,ParC_A620V	,GyrA_S83L,GyrA_D87N,ParC_A56T,ParC_S80I
1101189	160401101	Belgium	Broiler	1604	160401	09-Oct-2017	Escherichia coli	McC-ciprofloxacine	SAMN31868535	CDS: 4501	rRNA: 3	91	143874	228699	>= 32	>= 32	4	<= 0.25	<= 0.12	<= 4	<= 16	<= 1	<= 0.25	<= 0.25	64	<= 4	<= 1	>= 16	<= 20	>32	>32	>32	>32	ecoli:ST155	fimH32	O8 / O160 / H51	B1	CRISPR: 3	,aadA5,blaTEM-1B,catA1,dfrA17,mdf(A),tet(B)	,IncFIB(AP001918),IncFIC(FII)	,iroN,iss,lpfA,mchF	0		0	,GyrA_S83L,GyrA_D87N,ParC_S80I,marR_G103S,marR_Y137H	,GyrA_S83L,GyrA_D87N,ParC_S80I
1101209	160402102	Belgium	Broiler	1604	160402	09-Oct-2017	Escherichia coli	McC-ciprofloxacine	SAMN31868536	CDS: 4836	rRNA: 3	101	187194	425060	>= 32	>= 32	4	<= 0.25	<= 0.12	<= 4	<= 16	<= 1	<= 0.25	<= 0.25	64	<= 4	<= 1	>= 16	>= 320	>32	>32	>32	>32	ecoli:ST533	fimH31	O132 / H10	B1	CRISPR: 2	,aadA1,aph(3'')-Ib,aph(6)-Id,blaTEM-1B,dfrA1,mdf(A),sul1,sul2,tet(B)	0	,astA,gad,iss,lpfA	0		0	,GyrA_S83L,GyrA_D87N,ParC_S80I,marR_G103S,marR_Y137H,acrR_deletion_of_G_at_nt_position_85_leading_to_frameshift	,GyrA_S83L,GyrA_D87N,ParC_S80I
1101226	160403101	Belgium	Broiler	1604	160403	09-Oct-2017	Escherichia coli	McC-ciprofloxacine	SAMN31868537	CDS: 4890	rRNA: 3	101	187194	433865	>= 32	>= 32	4	<= 0.25	<= 0.12	<= 4	<= 16	<= 1	<= 0.25	<= 0.25	64	<= 4	<= 1	>= 16	>= 320	>32	>32	>32	>32	ecoli:ST533	fimH31	O132 / H10	B1	CRISPR: 2	,aadA1,aph(3'')-Ib,aph(6)-Id,blaTEM-1B,dfrA1,mdf(A),sul1,sul2,tet(B)	0	,astA,gad,iss,lpfA	0		0	,GyrA_S83L,GyrA_D87N,ParC_S80I,marR_G103S,marR_Y137H,acrR_deletion_of_G_at_nt_position_85_leading_to_frameshift	,GyrA_S83L,GyrA_D87N,ParC_S80I
1100564	150701101	Belgium	Pig	1507	150701	2017-11-16	Escherichia coli	McC-ciprofloxacine	SAMN31868480	CDS: 4631	rRNA: 5	164	96667	224250	>= 32	>= 32	4	<= 0.25	<= 0.12	<= 4	<= 16	>= 16	<= 0.25	<= 0.25	<= 16	<= 4	>= 16	>= 16	>= 320	12	>32	6	>32	ecoli:ST3014	fimH34	O9 / H4	A	CRISPR: 3	,aac(3)-IV,aadA2,aadA24,aph(3')-Ia,aph(4)-Ia,blaTEM-1B,cmlA1,dfrA12,floR,lnu(G),mdf(A),mef(B),sul3,tet(A)	,Col(MG828),Col(pHAD28),IncFIA(HI1),IncFIB(K),IncX1,IncX4	,gad,iss	0		0	,GyrA_S83L,GyrA_D87N,ParC_S80I,marR_G103S,marR_Y137H	,GyrA_S83L,GyrA_D87N,ParC_S80I
1100576	150702103	Belgium	Pig	1507	150702	2017-11-16	Escherichia coli	McC-ciprofloxacine	SAMN31868481	CDS: 5063	rRNA: 4	160	262612	757625	>= 32	>= 32	>= 64	>= 64	8	8	128	>= 16	<= 0.25	<= 0.25	<= 16	<= 4	8	>= 16	>= 320	12	>32	>32	>32	ecoli:ST1011	fimH31	O8 / O160 / H16	E	CRISPR: 3	,aac(3)-IId,aadA1,aadA5,aph(3'')-Ib,aph(6)-Id,blaCTX-M-1,dfrA1,dfrA17,mdf(A),sul1,tet(A)	,IncFIB(AP001918),IncFII,IncFII(29),IncI1-I(gamma),IncQ1,p0111	,astA,cba,cma,eilA,gad,iroN,iss	0	blaCTX-M-1	0	,GyrA_S83L,GyrA_D87N,ParC_S80I,marR_G103S,marR_D118N,marR_Y137H	,GyrA_S83L,GyrA_D87N,ParC_S80I
1100579	150703101	Belgium	Pig	1507	150703	2017-11-16	Escherichia coli	McC-ciprofloxacine	SAMN31868482	CDS: 4879	rRNA: 5	108	147179	267461	>= 32	>= 32	8	<= 0.25	0.25	<= 4	<= 16	<= 1	<= 0.25	<= 0.25	32	<= 4	<= 1	>= 16	>= 320	>32	>32	>32	12	ecoli:ST75	fimH35	O112ab / H8	B1	CRISPR: 2	,aadA1,aadA2,blaTEM-1B,cmlA1,dfrA12,mdf(A),sul3,tet(M)	,IncFIC(FII),IncR	,iroN,iss,lpfA,mchB,mchC,mchF,mcmA,pic	0		0	,GyrA_S83L,GyrA_D87N,ParC_E84K,marR_G103S,marR_Y137H	,GyrA_S83L,GyrA_D87N,ParC_E84K
1101240	160501101	Belgium	Broiler	1605	160501	11-Oct-2017	Escherichia coli	McC-ciprofloxacine	SAMN31868538	CDS: 5195	rRNA: 5	168	136365	323170	>= 32	>= 32	4	<= 0.25	<= 0.12	8	<= 16	>= 16	<= 0.25	<= 0.25	64	<= 4	8	>= 16	<= 20	>32	>32	>32	>32	ecoli:ST354	fimH58	H34	F	CRISPR: 1	,aac(3)-IId,blaTEM-1B,dfrA17,lnu(G),mdf(A),tet(B)	,Col(MG828),Col8282,ColpVC,IncB/O/K/Z,IncFIA,IncFIB(AP001918),IncX4	,gad,iha,lpfA,mchF,mcmA	0		0	,GyrA_S83L,GyrA_D87N,GyrB_E185D,GyrB_S492N,GyrB_A618T,ParC_S80I,ParC_E84G,ParC_D475E,ParE_V136I,ParE_V153I,ParE_I355T,marR_G103S,marR_Y137H,SoxR_T38S,SoxR_G74R,AcrB_R263C	,GyrA_S83L,GyrA_D87N,ParC_S80I,ParC_E84G
1101252	160502101	Belgium	Broiler	1605	160502	11-Oct-2017	Escherichia coli	McC-ciprofloxacine	SAMN31868539	CDS: 4735	rRNA: 3	55	493180	725517	>= 32	>= 32	16	<= 0.25	0.5	16	<= 16	<= 1	<= 0.25	<= 0.25	64	<= 4	<= 1	>= 16	>= 320	8	>32	16	12	ecoli:ST1011	fimH331	O18ac / O18 / H45	E	CRISPR: 2	,aadA1,aadA2,blaTEM-1B,cmlA1,dfrA1,dfrA12,mdf(A),sul3,tet(A)	,Col(pHAD28),IncFII,IncFII(pCoo),IncI1-I(gamma),IncI2,p0111	,eilA,gad	0		0	,GyrA_S83L,GyrA_D87N,GyrA_E787K,ParC_S80R,ParC_V582I,marR_G103S,marR_Y137H	,GyrA_S83L,GyrA_D87N,ParC_S80R
1101262	160503101	Belgium	Broiler	1605	160503	11-Oct-2017	Escherichia coli	McC-ciprofloxacine	SAMN31868540	CDS: 4488	rRNA: 3	85	154721	229348	>= 32	>= 32	4	<= 0.25	<= 0.12	<= 4	<= 16	<= 1	<= 0.25	<= 0.25	64	<= 4	<= 1	>= 16	<= 20	>32	>32	>32	>32	ecoli:ST155	fimH32	O8 / O160 / H51	B1	CRISPR: 3	,aadA5,blaTEM-1B,catA1,dfrA17,mdf(A),tet(B)	,IncFIB(AP001918),IncFIC(FII)	,iroN,iss,lpfA,mchF	0		0	,GyrA_S83L,GyrA_D87N,ParC_S80I,marR_G103S,marR_Y137H	,GyrA_S83L,GyrA_D87N,ParC_S80I
1100603	150801103	Belgium	Pig	1508	150801	2017-11-22	Escherichia coli	McC-ciprofloxacine	SAMN31868486	CDS: 4674	rRNA: 3	191	62553	220892	>= 32	>= 32	16	<= 0.25	0.25	16	<= 16	<= 1	<= 0.25	<= 0.25	<= 16	8	<= 1	>= 16	>= 320	3	8	4	12	ecoli:ST772	fimH54	O23 / H37	A	CRISPR: 2	,aadA2,aadA24,aph(3')-Ia,blaTEM-1B,cmlA1,dfrA12,mdf(A),mef(B),oqxB,qnrS1,sul3,tet(A)	,Col(pHAD28),Col440II,IncFIB(pB171),IncFII(pCoo),IncFII(pSE11),IncI1-I(Gamma),IncX1,p0111	,ehxA,gad,gad,sepA,sta1,stb	ETEC		qnrS1, oqxB	,PMQR_oxqAB,PMQR_qnrS1,GyrB_V765I,marR_G103S,marR_Y137H	,PMQR_oxqAB,PMQR_qnrS1
1100604	150802102	Belgium	Pig	1508	150802	2017-11-22	Escherichia coli	McC-ciprofloxacine	SAMN31868487	CDS: 4707	rRNA: 3	183	66404	244113	16	>= 32	4	<= 0.25	<= 0.12	<= 4	<= 16	<= 1	<= 0.25	<= 0.25	128	<= 4	<= 1	>= 16	>= 320	0.75	2	0.75	3	ecoli:ST772	fimH54	O23 / H37	A	CRISPR: 2	,aadA2,aadA24,aph(3')-Ia,blaTEM-1B,cmlA1,dfrA12,mdf(A),mef(B),oqxB,qnrS1,sul3,tet(A)	,Col(pHAD28),Col440II,IncFIB(pB171),IncFII(pCoo),IncFII(pSE11),IncI1-I(Gamma),IncX1,p0111	,ehxA,gad,gad,sepA,sta1,stb	ETEC		qnrS1, oqxB	,PMQR_oxqAB,PMQR_qnrS1,GyrB_V765I,marR_G103S,marR_Y137H	,PMQR_oxqAB,PMQR_qnrS1
1100615	150803101	Belgium	Pig	1508	150803	2017-11-22	Escherichia coli	McC-ciprofloxacine	SAMN31868488	CDS: 4504	rRNA: 6	104	111617	193654	>= 32	>= 32	4	<= 0.25	<= 0.12	<= 4	<= 16	<= 1	<= 0.25	<= 0.25	32	<= 4	<= 1	<= 0.5	<= 20	8	>32	6	>32	ecoli:ST86	fimH832	O86 / H10	B1	CRISPR: 2	,blaTEM-1B,blaTEM-1B,floR,mdf(A),sul2	,Col(pHAD28),IncX1,p0111	,iss,lpfA	0		0	,GyrA_S83L,GyrA_D87N,ParC_S80I,marR_G103S,marR_Y137H,AcrB_M76I	,GyrA_S83L,GyrA_D87N,ParC_S80I
1100618	150901105	Belgium	Pig	1509	150901	2017-11-23	Escherichia coli	McC-ciprofloxacine	SAMN31868489	CDS: 4363	rRNA: 4	105	122789	375993	16	>= 32	>= 64	>= 64	>= 64	<= 4	<= 16	<= 1	<= 0.25	<= 0.25	<= 16	<= 4	<= 1	>= 16	>= 320	>32	>32	>32	>32	ecoli:ST744	fimH54	O89 / O162 / H9	A	CRISPR: 2	,aadA2,aadA5,aph(3')-Ia,aph(3'')-Ib,aph(6)-Id,blaCTX-M-1,catA1,cmlA1,dfrA12,dfrA17,erm(B),mdf(A),mph(A),sul1,sul2,sul3,tet(B)	,IncI1-I(gamma),IncQ1,IncX1	0	0	blaCTX-M-1	0	,GyrA_S83L,GyrA_D87N,GyrB_E219K,ParC_A56T,ParC_S80I,ParC_A620V	,GyrA_S83L,GyrA_D87N,ParC_A56T,ParC_S80I
1100619	150901111	Belgium	Pig	1509	150901	2017-11-23	Escherichia coli	McC-ciprofloxacine	SAMN31868490	CDS: 4439	rRNA: 8	97	142583	384286	>= 32	>= 32	4	<= 0.25	0.25	<= 4	<= 16	<= 1	<= 0.25	<= 0.25	<= 16	<= 4	<= 1	>= 16	>= 320	16	>32	16	>32	ecoli:ST10	fimH54	O89 / O162 / H9	A	CRISPR: 2	,aadA1,aph(4)-Ia,blaTEM-1D,catA1,dfrA1,mdf(A),sul1,tet(A)	,IncFIA,IncFII(pHN7A8)	,astA,etpD,fanA,iss,sta1	ETEC		0	,GyrA_S83L,GyrA_D87N,ParC_S80I	,GyrA_S83L,GyrA_D87N,ParC_S80I
1100621	150902104	Belgium	Pig	1509	150902	2017-11-23	Escherichia coli	McC-ciprofloxacine	SAMN31868491	CDS: 4336	rRNA: 3	87	127916	295109	>= 32	>= 32	4	<= 0.25	<= 0.12	<= 4	<= 16	<= 1	<= 0.25	<= 0.25	32	<= 4	<= 1	>= 16	>= 320	2	12	4	12	ecoli:ST10562	fimH40	O148 / H30	A	CRISPR: 3	,aadA1,aadA2,aph(3'')-Ib,aph(6)-Id,blaTEM-1B,cmlA1,dfrA12,mcr-2.1,mdf(A),qnrS1,sul3,tet(B)	,Col440I,IncX1,IncX4	,gad	0		qnrS1	,PMQR_qnrS1,GyrA_S83L,marR_G103S,marR_Y137H	,PMQR_qnrS1,GyrA_S83L
1100032	160601101	Belgium	Broiler	1606	160601	18-Oct-2017	Escherichia coli	McC-ciprofloxacine	SAMN31868441	CDS: 4829	rRNA: 6	138	100909	383535	>= 32	>= 32	4	<= 0.25	<= 0.12	<= 4	<= 16	<= 1	<= 0.25	<= 0.25	<= 16	<= 4	<= 1	>= 16	>= 320	8	>32	12	>32	ecoli:ST162	fimH32	O8 / O134 / H19	B1	CRISPR: 2	,blaTEM-1B,dfrA1,lnu(G),mdf(A),sul2,sul3,tet(A)	,Col(MG828),IncFIB(AP001918),IncFIC(FII),IncI1-I(gamma),IncX4,p0111	,gad,iroN,iss,lpfA,mchF	0		0	,GyrA_S83L,GyrA_D87N,ParC_S80I,marR_G103S,marR_Y137H	,GyrA_S83L,GyrA_D87N,ParC_S80I
1100044	160602101	Belgium	Broiler	1606	160602	18-Oct-2017	Escherichia coli	McC-ciprofloxacine	SAMN31868442	CDS: 4852	rRNA: 7	117	107242	296810	>= 32	>= 32	4	<= 0.25	<= 0.12	<= 4	<= 16	>= 16	<= 0.25	<= 0.25	<= 16	<= 4	8	>= 16	>= 320	1.5	8	3	6	ecoli:ST3580	fimH32	O109 / H7	B1	CRISPR: 2	,aac(3)IId,aadA1,blaTEM1B,cmlA1,dfrA1,mdf(A),qnrS1,sul2,sul3,tet(A)	,Col(MG828),Col156,IncFIB(AP001918),IncFIC(FII),IncI1I(Gamma),IncY	,astA,cma,iroN,iss,iss,lpfA	0		qnrS1	,PMQR_qnrS1,GyrA_S83L,GyrB_V201I,ParC_R681H,marR_G103S,marR_Y137H	,PMQR_qnrS1,GyrA_S83L
1100057	160603101	Belgium	Broiler	1606	160603	18-Oct-2017	Escherichia coli	McC-ciprofloxacine	SAMN31868443	CDS: 4720	rRNA: 8	92	194387	439364	>= 32	>= 32	4	<= 0.25	<= 0.12	<= 4	<= 16	<= 1	<= 0.25	<= 0.25	<= 16	<= 4	<= 1	>= 16	>= 320	8	>32	16	>32	ecoli:ST162	fimH32	O8 / O134 / H19	B1	CRISPR: 2	,aadA24,blaTEM-1B,dfrA1,lnu(G),mdf(A),sul3,tet(A)	,Col(MG828),IncFIB(AP001918),IncFIC(FII),IncX4,p0111	,iroN,iss,lpfA,mchF	0		0	,GyrA_S83L,GyrA_D87N,ParC_S80I,marR_G103S,marR_Y137H	,GyrA_S83L,GyrA_D87N,ParC_S80I
1100226	160701102	Belgium	Broiler	1607	160701	30-Oct-2017	Escherichia coli	McC-ciprofloxacine	SAMN31868460	CDS: 4771	rRNA: 7	101	179245	414266	<= 2	8	4	<= 0.25	<= 0.12	<= 4	<= 16	<= 1	<= 0.25	<= 0.25	64	<= 4	<= 1	>= 16	>= 320	12	>32	8	>32	ecoli:ST162	fimH32	O88 / H10	B1	CRISPR: 2	,aadA5,blaTEM-1B,catA1,dfrA17,mdf(A),sul1,tet(B)	,IncFIB(AP001918),IncFIC(FII),IncY	,gad,iroN,iss,lpfA,mchF,tsh	0		0	,GyrA_S83L,GyrA_D87N,ParC_S80I,marR_G103S,marR_Y137H	,GyrA_S83L,GyrA_D87N,ParC_S80I
1100233	160702101	Belgium	Broiler	1607	160702	30-Oct-2017	Escherichia coli	McC-ciprofloxacine	SAMN31868461	CDS: 4992	rRNA: 7	100	160139	499314	>= 32	>= 32	4	<= 0.25	<= 0.12	<= 4	<= 16	<= 1	<= 0.25	<= 0.25	64	<= 4	<= 1	>= 16	>= 320	>32	>32	>32	>32	ecoli:ST624	fimH58	O25 / H17	F	CRISPR: 2	,aph(3')-Ia,aph(3'')-Ib,aph(6)-Id,blaTEM-1B,dfrA1,lnu(G),mdf(A),sul2,tet(B)	,Col(MG828),ColpVC,IncFIB(AP001918),IncFII,IncX4	,eilA,gad,ireA,iroN,iss,lpfA,mchF,mcmA	0		0	,GyrA_S83L,GyrA_D87Y,GyrA_D678E,GyrA_A863V,GyrB_S492N,GyrB_A618T,GyrB_E656D,ParC_S80I,ParC_D475E,ParE_T172A,marR_A53E,marR_G103S,marR_Y137H,SoxR_T38S,SoxR_G74R	,GyrA_S83L,GyrA_D87Y,ParC_S80I
1100247	160703101	Belgium	Broiler	1607	160703	30-Oct-2017	Escherichia coli	McC-ciprofloxacine	SAMN31868462	CDS: 5415	rRNA: 4	157	157027	557957	>= 32	>= 32	4	<= 0.25	<= 0.12	<= 4	<= 16	<= 1	<= 0.25	<= 0.25	<= 16	<= 4	<= 1	>= 16	>= 320	12	>32	3	>32	ecoli:ST770	fimH552	H45	cladeI	CRISPR: 2	,aadA17,blaTEM-1B,dfrA1,lnu(F),mdf(A),sul2	,Col(MG828),Col8282,ColpVC,IncB/O/K/Z,IncFII(pSE11),IncI1-I(gamma)	,astA,eilA,gad,iha,iss	0		0	,GyrA_S83L,GyrA_D87G,GyrB_E185D,GyrB_E656D,ParC_S80I,ParE_V136I,ParE_A243S,ParE_I355T,ParE_A512T,marR_A53S,marR_G103S,marR_Y137H,RpoB_E412D,RpoB_T595I,AcrB_F196Y,AcrB_H596N	,GyrA_S83L,GyrA_D87G,ParC_S80I
1100253	160801101	Belgium	Broiler	1608	160801	30-Oct-2017	Escherichia coli	McC-ciprofloxacine	SAMN31868463	CDS: 5425	rRNA: 3	281	97094	322450	>= 32	>= 32	4	<= 0.25	<= 0.12	8	<= 16	<= 1	<= 0.25	<= 0.25	32	<= 4	<= 1	>= 16	>= 320	6	16	4	6	ecoli:ST115	fimH270	O102 / H6	D	CRISPR: 2	aph(3'')-Ib,aph(6)-Id,blaTEM-1B,cmlA1,dfrA1,lnu(F),mdf(A),sul1,sul2,sul3,tet(A)	,Col156,Col8282,ColpVC,IncB/O/K/Z,IncFIB(AP001918),IncFII,IncI,IncI1-I(gamma),IncQ1	,air,astA,cba,cma,eilA,gad,iha,iss	0		0	GyrA_S83L,GyrA_D87Y,GyrA_A252G,ParC_S80R,ParC_D475E,marR_K62R,marR_G103S,marR_Y137H,SoxR_T38S,SoxR_G74R,AcrB_H596N	GyrA_S83L,GyrA_D87Y,ParC_S80R
1100262	160801103	Belgium	Broiler	1608	160801	30-Oct-2017	Escherichia coli	McC-ciprofloxacine	SAMN31868464	CDS: 5622	rRNA: 4	183	157868	412427	>= 32	>= 32	16	<= 0.25	<= 0.12	<= 4	<= 16	<= 1	<= 0.25	<= 0.25	32	<= 4	<= 1	<= 0.5	<= 20	>32	>32	>32	>32	ecoli:ST350	fimH54	O114 / H27	E	CRISPR: 2	,aadA1,aph(3'')-Ib,aph(6)-Id,blaTEM-1B,lnu(F),mcr-9,mdf(A),sul2	,IncFIB(AP001918),IncFII,IncHI2,IncHI2A	,astA,cba,cma,eilA,gad,hlyE,iha,ireA,iss	0		0	,GyrA_S83L,GyrA_D87N,GyrA_D678E,ParC_S80I,marR_G103S,marR_Y137H,acrR_deletion_of_G_at_nt_position_85_leading_to_frameshift,SoxR_I40V	,GyrA_S83L,GyrA_D87N,ParC_S80I
1100284	160802101	Belgium	Broiler	1608	160802	30-Oct-2017	Escherichia coli	McC-ciprofloxacine	SAMN31868465	CDS: 4914	rRNA: 5	252	61493	198531	16	>= 32	4	<= 0.25	<= 0.12	<= 4	<= 16	<= 1	<= 0.25	<= 0.25	32	<= 4	<= 1	>= 16	>= 320	4	>32	3	6	ecoli:ST48	fimH34	O6 / H16	A	CRISPR: 3	,aph(3'')-Ib,aph(6)-Id,blaTEM-1B,dfrA14,lnu(G),mdf(A),sul2,tet(A)	,Col(MG828),Col(MG828),IncB/O/K/Z,IncB/O/K/Z,IncFIA,IncFIB(AP001918),IncFII,IncI1-I(Gamma),IncX4,p0111	,astA,astA,astA,cma,gad,gad,iha,iroN,iss,mchF	0		0	,GyrA_S83L,GyrA_D87N,GyrA_D678E,ParC_S80R,ParE_D149A,marR_G103S,marR_Y137H	,GyrA_S83L,GyrA_D87N,ParC_S80R
1100551	160901105	Belgium	Broiler	1609	160901	2017-11-09	Escherichia coli	McC-ciprofloxacine	SAMN31868477	CDS: 5499	rRNA: 3	217	147637	442383	8	>= 32	16	32	32	<= 4	<= 16	<= 1	<= 0.25	<= 0.25	32	<= 4	<= 1	>= 16	>= 320	>32	>32	>32	>32	ecoli:ST1158	fimH47	O77 / O44 / O17 / H34	D	CRISPR: 2	,aadA1,blaSHV-12,cmlA1,dfrA12,lnu(F),mdf(A),sul3	0	,air,astA,eilA,gad,iha,iss	0	blaSHV-12	0	,GyrA_S83L,GyrA_D87N,GyrA_D678E,GyrB_E703D,ParC_S80I,ParC_D475E,ParE_V147M,marR_G103S,marR_Y137H,acrR_T213I,acrR_N214T,SoxR_T38S,SoxR_G74R,AcrB_H596N	,GyrA_S83L,GyrA_D87N,ParC_S80I
1100555	160902105	Belgium	Broiler	1609	160902	2017-11-09	Escherichia coli	McC-ciprofloxacine	SAMN31868478	CDS: 4766	rRNA: 4	107	185256	408321	4	8	8	<= 0.25	0.25	<= 4	<= 16	<= 1	<= 0.25	<= 0.25	32	<= 4	<= 1	>= 16	>= 320	>32	>32	16	>32	ecoli:ST345	fimH31	O29 / H53 / H21	B1	CRISPR: 2	,aadA2,dfrA12,mdf(A),sul1	,Col156,IncFIB(AP001918),IncFII(pRSB107)	,cma,iroN,iss,lpfA	0		0	,GyrA_S83L,GyrA_D87N,ParC_S80I,ParE_V147M,marR_G103S,marR_Y137H,SoxS_E16K	,GyrA_S83L,GyrA_D87N,ParC_S80I
1100558	160903105	Belgium	Broiler	1609	160903	2017-11-09	Escherichia coli	McC-ciprofloxacine	SAMN31868479	CDS: 5487	rRNA: 4	194	154655	466369	4	>= 32	16	32	32	<= 4	<= 16	<= 1	<= 0.25	<= 0.25	32	<= 4	<= 1	>= 16	>= 320	>32	>32	>32	32	ecoli:ST1158	fimH47	O77 / O44 / O17 / H34	D	CRISPR: 2	,aadA1,blaSHV12,cmlA1,dfrA12,lnu(F),mdf(A),sul3	,Col(MG828),Col8282,ColRNAI,IncB/O/K/Z,IncFIB(AP001918),IncFII,IncX1	,air,astA,astA,eilA,iha,iha,iss	0	blaSHV-12	0	,GyrA_S83L,GyrA_D87N,GyrA_D678E,GyrB_E703D,ParC_S80I,ParC_D475E,ParE_V147M,marR_G103S,marR_Y137H,acrR_T213I,acrR_N214T,SoxR_T38S,SoxR_G74R,AcrB_H596N	,GyrA_S83L,GyrA_D87N,ParC_S80I
1100592	161001105	Belgium	Broiler	1610	161001	2017-11-21	Escherichia coli	McC-ciprofloxacine	SAMN31868483	CDS: 5054	rRNA: 7	214	73953	228605	>= 32	>= 32	4	<= 0.25	<= 0.12	<= 4	<= 16	<= 1	<= 0.25	<= 0.25	32	<= 4	<= 1	>= 16	>= 320	2	6	3	8	ecoli:ST1251	fimH400	O130 / H26	A	CRISPR: 3	,aph(6)-Id,blaTEM-1B,dfrA14,lnu(G),mdf(A),qnrS1,sul3,tet(A)	,Col(MG828),IncFII(29),IncHI1B(pNDM-CIT),IncI1-I(gamma),IncX1,IncX4,p0111	,astA,iss	0		qnrS1	,PMQR_qnrS1,GyrA_S83L,marR_G103S,marR_Y137H	,PMQR_qnrS1,GyrA_S83L
1100593	161001105	Belgium	Broiler	1610	161001	2017-11-21	Escherichia coli	McC-ciprofloxacine	SAMN31868484	CDS: 5076	rRNA: 4	127	148611	402982	>= 32	>= 32	16	<= 0.25	0.25	16	<= 16	<= 1	<= 0.25	<= 0.25	<= 16	<= 4	<= 1	<= 0.5	<= 20	>32	>32	>32	>32	ecoli:ST354	fimH58	H34	F	CRISPR: 1	,blaTEM-1B,lnu(G),mdf(A)	0	,air,eilA,gad,lpfA	0		0	,GyrA_S83L,GyrA_D87N,GyrB_E185D,GyrB_S492N,GyrB_A618T,ParC_S80I,ParC_D475E,ParE_V136I,ParE_V153I,ParE_I355T,marR_G103S,marR_Y137H,SoxR_T38S,SoxR_G74R	,GyrA_S83L,GyrA_D87N,ParC_S80I
1100598	161002105	Belgium	Broiler	1610	161002	2017-11-21	Escherichia coli	McC-ciprofloxacine	SAMN31868485	CDS: 4785	rRNA: 5	116	120243	277225	>= 32	>= 32	4	<= 0.25	<= 0.12	<= 4	<= 16	<= 1	<= 0.25	<= 0.25	32	<= 4	<= 1	>= 16	>= 320	8	>32	6	>32	ecoli:ST10	fimH24	O156 / H12	A	CRISPR: 2	,blaTEM-1B,dfrA1,lnu(F),mdf(A),sul2,tet(A)	,Col(KPHS6),IncI1-I(gamma),IncX1	,astA	0		0	,GyrA_S83L,GyrA_D87N,ParC_S80I	,GyrA_S83L,GyrA_D87N,ParC_S80I
1101279	151001101	Belgium	Pig	1510	151001	2018-01-23	Escherichia coli	McC-ciprofloxacine	SAMN31868541	CDS: 4529	rRNA: 6	106	122579	494411	4	8	4	<= 0.25	<= 0.12	<= 4	<= 16	<= 1	<= 0.25	<= 0.25	<= 16	<= 4	<= 1	<= 0.5	<= 20	8	>32	>32	16	ecoli:ST453	fimH31	O23 / H16	B1	CRISPR: 2	,mdf(A)	,Col(MG828),Col8282,ColE10,IncFIC(FII),IncI1-I(gamma)	,astA,gad,iss,lpfA	0		0	,GyrA_S83L,GyrA_D87N,GyrA_A828T,ParC_S80I,marR_G103S,marR_Y137H	,GyrA_S83L,GyrA_D87N,ParC_S80I
1101280	151001101	Belgium	Pig	1510	151001	2018-01-23	Escherichia coli	McC-ciprofloxacine	SAMN31868542	CDS: 4529	rRNA: 5	116	106481	275612	4	8	4	<= 0.25	<= 0.12	<= 4	<= 16	<= 1	<= 0.25	<= 0.25	<= 16	<= 4	<= 1	<= 0.5	<= 20	12	>32	>32	16	ecoli:ST453	fimH31	O23 / H16	B1	CRISPR: 2	,mdf(A)	,ColE10,IncFIC(FII)	,astA,iss,lpfA	0		0	,GyrA_S83L,GyrA_D87N,GyrA_A828T,ParC_S80I,marR_G103S,marR_Y137H	,GyrA_S83L,GyrA_D87N,ParC_S80I
1101290	151003105	Belgium	Pig	1510	151003	2018-01-23	Escherichia coli	McC-ciprofloxacine	SAMN31868543	CDS: 4554	rRNA: 3	101	129364	297248	>= 32	>= 32	4	<= 0.25	<= 0.12	<= 4	<= 16	>= 16	<= 0.25	<= 0.25	64	<= 4	8	>= 16	>= 320	>32	>32	16	>32	ecoli:ST603	fimH25	O175 / H16	B1	CRISPR: 2	,aac(3)-IId,aadA5,aph(3'')-Ib,aph(6)-Id,blaTEM-1B,dfrA17,mdf(A),sul2,tet(B)	,Col(MG828),Col(pHAD28),IncFIA,IncFIB(AP001918),IncQ1	,gad,iss,lpfA	0		0	,GyrA_S83L,GyrA_D87N,ParC_E84K,marR_G103S,marR_Y137H,AcrB_A794T	,GyrA_S83L,GyrA_D87N,ParC_E84K
1101319	161101106	Belgium	Broiler	1611	161101	2018-02-02	Escherichia coli	McC-ciprofloxacine	SAMN31868547	CDS: 4537	rRNA: 4	92	149453	311823	>= 32	>= 32	4	<= 0.25	<= 0.12	<= 4	<= 16	<= 1	<= 0.25	<= 0.25	64	<= 4	<= 1	>= 16	<= 20	>32	>32	>32	>32	ecoli:ST155	fimH32	O8 / O160 / H51	B1	CRISPR: 4	,aadA5,blaTEM-1B,catA1,dfrA17,lnu(G),mdf(A),tet(B)	,IncFIB(AP001918),IncFIC(FII),IncX4	,gad,iroN,iss,lpfA,mchF	0		0	,GyrA_S83L,GyrA_D87N,ParC_S80I,marR_G103S,marR_Y137H	,GyrA_S83L,GyrA_D87N,ParC_S80I
1101321	161102103	Belgium	Broiler	1611	161102	2018-02-02	Escherichia coli	McC-ciprofloxacine	SAMN31868548	CDS: 5337	rRNA: 3	213	94835	254393	8	>= 32	4	<= 0.25	<= 0.12	8	<= 16	<= 1	<= 0.25	<= 0.25	64	<= 4	<= 1	>= 16	>= 320	4	24	6	6	ecoli:ST115	fimH270	O102 / H6	D	CRISPR: 2	,aadA1,aadA17,aph(3'')-Ib,aph(6)-Id,blaTEM-1B,dfrA1,lnu(F),mdf(A),sul1,sul2,tet(A)	,Col8282,IncFIB(AP001918),IncFII,IncI,IncN,IncQ1	,air,astA,cba,cma,eilA,gad,iha,iss	0		0	,GyrA_S83L,GyrA_D87Y,GyrA_A252G,ParC_S80R,ParC_D475E,marR_K62R,marR_G103S,marR_Y137H,SoxR_T38S,SoxR_G74R,AcrB_H596N	,GyrA_S83L,GyrA_D87Y,ParC_S80R
1101326	161103103	Belgium	Broiler	1611	161103	2018-02-02	Escherichia coli	McC-ciprofloxacine	SAMN31868549	CDS: 4968	rRNA: 4	136	136927	295705	>= 32	>= 32	4	<= 0.25	<= 0.12	<= 4	<= 16	<= 1	<= 0.25	<= 0.25	64	<= 4	<= 1	>= 16	>= 320	16	>32	>32	>32	ecoli:ST162	fimH32	O88 / H10	B1	CRISPR: 2	,aadA1,blaTEM-1B,dfrA1,mdf(A),sul2,tet(A)	,Col156,IncFIA,IncFIB(AP001918),IncFIC(FII),IncFII(pCoo),IncI1-I(gamma)	,gad,iroN,iss,lpfA,tsh	0		0	,GyrA_S83L,GyrA_D87N,ParC_S80I,marR_G103S,marR_Y137H	,GyrA_S83L,GyrA_D87N,ParC_S80I
1101366	161201103	Belgium	Broiler	1612	161201	2018-02-05	Escherichia coli	McC-ciprofloxacine	SAMN31868553	CDS: 5518	rRNA: 3	185	154366	512571	>= 32	>= 32	4	<= 0.25	<= 0.12	8	<= 16	<= 1	<= 0.25	<= 0.25	32	<= 4	<= 1	>= 16	>= 320	>32	>32	>32	24	ecoli:ST1158	fimH47-like (unknown or presumptive new variant)	O77 / O44 / O17 / H34	D	CRISPR: 2	,aadA1,aadA2,blaTEM-1C,dfrA1,lnu(F),mdf(A),sul1,tet(A)	,Col(MG828),ColpVC,IncB/O/K/Z,IncFIB(AP001918),IncFII,IncI1-I(gamma),IncY	,air,astA,eilA,gad,iha,iss	0		0	,GyrA_S83L,GyrA_D87N,GyrA_D678E,GyrB_E703D,ParC_S80I,ParC_D475E,ParE_V147M,marR_G103S,marR_Y137H,acrR_T213I,acrR_N214T,SoxR_T38S,SoxR_G74R,AcrB_H596N	,GyrA_S83L,GyrA_D87N,ParC_S80I
1101367	161201106	Belgium	Broiler	1612	161201	2018-02-05	Escherichia coli	McC-ciprofloxacine	SAMN31868554	CDS: 4654	rRNA: 8	145	130906	297381	>= 32	>= 32	4	<= 0.25	<= 0.12	<= 4	<= 16	<= 1	<= 0.25	<= 0.25	<= 16	<= 4	<= 1	>= 16	>= 320	>32	>32	>32	>32	ecoli:ST10	fimH30	O89 / O162 / H10	A	CRISPR: 2	,aadA1,aadA5,aph(3'')-Ib,aph(6)-Id,blaTEM-1B,cmlA1,dfrA17,lnu(F),mdf(A),sul1,sul2,sul3,tet(A),tet(B)	,Col(MG828),ColpVC,ColRNAI,IncFIB(AP001918),IncFIC(FII),IncI1-I(gamma)	,iroN,iss,mchF	0		0	,GyrA_S83L,GyrA_D87N,ParC_S80I,ParC_E108V,ParE_P231S	,GyrA_S83L,GyrA_D87N,ParC_S80I,ParC_E108V
1101370	161202103	Belgium	Broiler	1612	161202	2018-02-05	Escherichia coli	McC-ciprofloxacine	SAMN31868555	CDS: 4928	rRNA: 6	131	134920	386414	>= 32	>= 32	4	<= 0.25	<= 0.12	<= 4	<= 16	<= 1	<= 0.25	<= 0.25	<= 16	<= 4	<= 1	>= 16	>= 320	>32	12	12	>32	ecoli:ST162	fimH32	O8 / O134 / H19	B1	CRISPR: 2	,blaTEM-1B,dfrA1,lnu(G),mdf(A),sul3,tet(A)	0	,iroN,iss,lpfA,mchF	0		0	,GyrA_S83L,GyrA_D87N,ParC_S80I,marR_G103S,marR_Y137H	,GyrA_S83L,GyrA_D87N,ParC_S80I
1101376	151101101	Belgium	Pig	1511	151101	2018-02-06	Escherichia coli	McC-ciprofloxacine	SAMN31868556	CDS: 4645	rRNA: 6	116	107315	479564	<= 2	<= 2	4	<= 0.25	<= 0.12	<= 4	<= 16	<= 1	<= 0.25	<= 0.25	<= 16	<= 4	<= 1	<= 0.5	<= 20	32	>32	12	12	ecoli:ST453	fimH31	O23 / H16	B1	CRISPR: 2	,aph(3'')-Ib,aph(6)-Id,mdf(A),sul2	,IncFIB(AP001918),IncFIC(FII),IncQ1	,astA,gad,iroN,iss,lpfA,mchF	0		0	,GyrA_S83L,GyrA_D87N,GyrA_A828T,ParC_S80I,marR_G103S,marR_Y137H	,GyrA_S83L,GyrA_D87N,ParC_S80I
1101377	151101103	Belgium	Pig	1511	151101	2018-02-06	Escherichia coli	McC-ciprofloxacine	SAMN31868557	CDS: 4640	rRNA: 6	142	101875	430787	<= 2	<= 2	4	<= 0.25	<= 0.12	<= 4	<= 16	<= 1	<= 0.25	<= 0.25	<= 16	<= 4	<= 1	<= 0.5	<= 20	8	>32	8	8	ecoli:ST453	fimH31	O23 / H16	B1	CRISPR: 2	,aph(3'')-Ib,aph(6)-Id,mdf(A),sul2	,IncFIB(AP001918),IncFIC(FII),IncQ1	,astA,iroN,iss,lpfA,mchF	0		0	,GyrA_S83L,GyrA_D87N,GyrA_A828T,ParC_S80I,marR_G103S,marR_Y137H	,GyrA_S83L,GyrA_D87N,ParC_S80I
1101380	151102104	Belgium	Pig	1511	151102	2018-02-06	Escherichia coli	McC-ciprofloxacine	SAMN31868558	CDS: 4629	rRNA: 6	135	109002	326782	<= 2	<= 2	4	<= 0.25	<= 0.12	<= 4	<= 16	<= 1	<= 0.25	<= 0.25	<= 16	<= 4	<= 1	<= 0.5	<= 20	12	>32	8	12	ecoli:ST453	fimH31	O23 / H16	B1	CRISPR: 2	,aph(3'')-Ib,aph(6)-Id,mdf(A),sul2	,IncFIB(AP001918),IncFIC(FII),IncQ1	,astA,iroN,iss,lpfA,mchF	0		0	,GyrA_S83L,GyrA_D87N,GyrA_A828T,ParC_S80I,marR_G103S,marR_Y137H	,GyrA_S83L,GyrA_D87N,ParC_S80I
1101393	151201101	Belgium	Pig	1512	151201	2018-02-07	Escherichia coli	McC-ciprofloxacine	SAMN31868562	CDS: 4504	rRNA: 5	105	162758	352239	>= 32	>= 32	4	<= 0.25	0.25	<= 4	<= 16	>= 16	<= 0.25	<= 0.25	<= 16	64	8	>= 16	>= 320	>32	>32	>32	>32	ecoli:ST215	fimH54	O89 / O162 / H4	A	CRISPR: 2	,aac(3)-IId,aadA5,aph(3')-Ia,aph(3'')-Ib,aph(6)-Id,blaTEM-1B,dfrA14,dfrA17,floR,mdf(A),mph(A),qnrS1,sul1,sul2,tet(A)	,Col156,IncFIB(AP001918),IncFII(29),IncX1	,celb,gad	0		qnrS1	,PMQR_qnrS1,GyrA_S83L,GyrA_D87N,ParC_S80I,AcrB_V122A	,PMQR_qnrS1,GyrA_S83L,GyrA_D87N,ParC_S80I
1101394	151201102	Belgium	Pig	1512	151201	2018-02-07	Escherichia coli	McC-ciprofloxacine	SAMN31868563	CDS: 4497	rRNA: 5	104	191529	352239	>= 32	>= 32	4	<= 0.25	0.25	<= 4	<= 16	>= 16	<= 0.25	<= 0.25	<= 16	64	8	>= 16	>= 320	>32	>32	>32	>32	ecoli:ST215	fimH54	O89 / O162 / H4	A	CRISPR: 2	,aac(3)-IId,aadA5,aph(3'')-Ib,aph(4)-Ia,aph(6)-Id,blaTEM-1B,dfrA14,dfrA17,floR,mdf(A),mph(A),qnrS1,sul1,sul2,tet(A)	,Col156,IncFIB(AP001918),IncFII(29),IncX1	,celb	0		qnrS1	,PMQR_qnrS1,GyrA_S83L,GyrA_D87N,ParC_S80I,AcrB_V122A	,PMQR_qnrS1,GyrA_S83L,GyrA_D87N,ParC_S80I
1101395	151201103	Belgium	Pig	1512	151201	2018-02-07	Escherichia coli	McC-ciprofloxacine	SAMN31868564	CDS: 4483	rRNA: 5	94	137707	352321	>= 32	>= 32	4	<= 0.25	0.25	<= 4	<= 16	>= 16	<= 0.25	<= 0.25	<= 16	64	8	>= 16	<= 20	>32	>32	>32	>32	ecoli:ST215	fimH54	O89 / O162 / H4	A	CRISPR: 2	,aac(3)-IId,aph(4)-Ia,blaTEM-1B,dfrA14,floR,mdf(A),qnrS1,tet(A)	,Col156,IncFIB(AP001918),IncFII(29),IncX1	,celb	0		qnrS1	,PMQR_qnrS1,GyrA_S83L,GyrA_D87N,ParC_S80I,AcrB_V122A	,PMQR_qnrS1,GyrA_S83L,GyrA_D87N,ParC_S80I
1101499	151301101	Belgium	Pig	1513	151301	2018-02-16	Escherichia coli	McC-ciprofloxacine	SAMN31868568	CDS: 4719	rRNA: 3	100	181040	390207	>= 32	>= 32	16	<= 0.25	0.5	16	<= 16	<= 1	<= 0.25	<= 0.25	32	<= 4	<= 1	>= 16	>= 320	>32	>32	>32	>32	ecoli:ST359	fimH35	H51	B1	CRISPR: 2	,mcr-5.1,mdf(A)	,IncFII,IncI1-I(gamma),IncX1,IncX4	,cba,cma,gad,lpfA	0		0	,GyrA_S83L,GyrA_D87N,ParC_S80I,marR_G103S,marR_Y137H	,GyrA_S83L,GyrA_D87N,ParC_S80I
1101509	151301108	Belgium	Pig	1513	151301	2018-02-16	Escherichia coli	McC-ciprofloxacine	SAMN31868569	CDS: 4623	rRNA: 4	118	106841	253879	>= 32	>= 32	4	<= 0.25	<= 0.12	<= 4	<= 16	<= 1	<= 0.25	<= 0.25	32	<= 4	<= 1	<= 0.5	<= 20	>32	>32	12	>32	ecoli:ST86	fimH32	O86 / H10	B1	CRISPR: 2	,aph(3'')-Ib,aph(4)-Ia,aph(6)-Id,blaTEM-1B,mdf(A),sul2,tet(B)	,Col(MG828),Col(pHAD28),IncI1-I(gamma)	,ireA,iss,lpfA	0		0	,GyrA_S83L,GyrA_D87N,ParC_S80I,marR_G103S,marR_Y137H	,GyrA_S83L,GyrA_D87N,ParC_S80I
1101514	151302101	Belgium	Pig	1513	151302	2018-02-16	Escherichia coli	McC-ciprofloxacine	SAMN31868570	CDS: 4809	rRNA: 3	112	149918	391364	>= 32	>= 32	16	<= 0.25	0.5	8	<= 16	<= 1	<= 0.25	<= 0.25	64	<= 4	<= 1	>= 16	>= 320	>32	>32	>32	>32	ecoli:ST359	fimH35	H51	B1	CRISPR: 2	,aadA1,aadA2,blaTEM-1B,cmlA1,dfrA12,mcr-5.1,mdf(A),sul3,tet(A),tet(M)	,IncFIC(FII),IncI1-I(gamma),IncR,IncX1,IncX4	,lpfA	0		0	,GyrA_S83L,GyrA_D87N,ParC_S80I,marR_G103S,marR_Y137H	,GyrA_S83L,GyrA_D87N,ParC_S80I
1101552	161301103	Belgium	Broiler	1613	161301	2018-02-19	Escherichia coli	McC-ciprofloxacine	SAMN31868574	CDS: 5369	rRNA: 4	128	183108	687539	8	>= 32	8	<= 0.25	<= 0.12	<= 4	<= 16	<= 1	<= 0.25	<= 0.25	32	<= 4	<= 1	<= 0.5	<= 20	>32	>32	>32	>32	ecoli:ST350	fimH54	O114 / H27	E	CRISPR: 3	,aph(3'')-Ib,aph(6)-Id,blaTEM-1B,lnu(G),mdf(A),sul2	,Col(MG828),IncFIB(AP001918),IncFII,IncX4	,astA,cba,cma,eilA,gad,hlyE,iha,ireA,iss	0		0	,GyrA_S83L,GyrA_D87N,GyrA_D678E,ParC_S80I,marR_G103S,marR_Y137H,acrR_deletion_of_G_at_nt_position_85_leading_to_frameshift,SoxR_I40V	,GyrA_S83L,GyrA_D87N,ParC_S80I
1101555	161302103	Belgium	Broiler	1613	161302	2018-02-19	Escherichia coli	McC-ciprofloxacine	SAMN31868575	CDS: 4602	rRNA: 3	122	154721	311515	>= 32	>= 32	4	<= 0.25	<= 0.12	<= 4	<= 16	<= 1	<= 0.25	<= 0.25	32	<= 4	<= 1	>= 16	<= 20	>32	>32	>32	>32	ecoli:ST155	fimH32	O8 / O160 / H51	B1	CRISPR: 4	,aadA5,blaTEM-1B,catA1,dfrA17,lnu(G),mdf(A),tet(B)	,ColpVC,IncFIB(AP001918),IncFIC(FII),IncX4	,iroN,iss,lpfA,mchF	0		0	,GyrA_S83L,GyrA_D87N,ParC_S80I,marR_G103S,marR_Y137H	,GyrA_S83L,GyrA_D87N,ParC_S80I
1101557	161303103	Belgium	Broiler	1613	161303	2018-02-19	Escherichia coli	McC-ciprofloxacine	SAMN31868576	CDS: 5301	rRNA: 3	223	97094	356432	4	>= 32	4	<= 0.25	<= 0.12	<= 4	<= 16	<= 1	<= 0.25	<= 0.25	<= 16	<= 4	<= 1	>= 16	>= 320	6	12	6	6	ecoli:ST115	fimH270	O102 / H6	D	CRISPR: 2	,aadA1,aph(3'')-Ib,aph(6)-Id,blaTEM-1B,dfrA1,mdf(A),sul1,sul2,tet(A)	0	,air,astA,cba,celb,cma,eilA,gad,iha,iss	0		0	,GyrA_S83L,GyrA_D87Y,GyrA_A252G,ParC_S80R,ParC_D475E,marR_K62R,marR_G103S,marR_Y137H,SoxR_T38S,SoxR_G74R,AcrB_H596N	,GyrA_S83L,GyrA_D87Y,ParC_S80R
1101575	151403103	Belgium	Pig	1514	151403	2018-02-26	Escherichia coli	McC-ciprofloxacine	SAMN31868580	CDS: 4670	rRNA: 6	141	82239	222972	8	>= 32	>= 64	>= 64	32	8	<= 16	<= 1	<= 0.25	<= 0.25	32	<= 4	<= 1	>= 16	>= 320	>32	>32	>32	>32	ecoli:ST167	no FimH type found	O89 / O162 / H9	A	CRISPR: 2	,aadA2,aadA5,aph(3'')-Ib,aph(6)-Id,blaCTX-M-15,dfrA17,floR,lnu(F),lnu(G),mdf(A),sul1,sul2,tet(B)	,Col(pHAD28),IncFIA,IncFIB(AP001918),IncFII,IncX1,IncY	,capU,iss	0	blaCTX-M-15	0	,GyrA_S83L,GyrA_D87N,ParC_S80I,ParC_E84G,ParC_P577L,acrR_G28R,SoxR_A111T	,GyrA_S83L,GyrA_D87N,ParC_S80I,ParC_E84G
1101601	161401103	Belgium	Broiler	1614	161401	05-Mar-2018	Escherichia coli	McC-ciprofloxacine	SAMN31868584	CDS: 4922	rRNA: 5	105	147984	328616	>= 32	>= 32	4	<= 0.25	0.25	<= 4	<= 16	<= 1	<= 0.25	<= 0.25	32	<= 4	<= 1	<= 0.5	<= 20	>32	>32	>32	>32	ecoli:ST665	fimH30	H4	A	CRISPR: 2	,blaTEM-1B,lnu(G),mdf(A)	,IncFIB(AP001918),IncFIC(FII),p0111	,astA,gad,iss	0		0	,GyrA_S83L,GyrA_D87N,ParC_S80I,marR_G103S,marR_Y137H	,GyrA_S83L,GyrA_D87N,ParC_S80I
1101602	161401106	Belgium	Broiler	1614	161401	05-Mar-2018	Escherichia coli	McC-ciprofloxacine	SAMN31868585	CDS: 5328	rRNA: 3	220	104130	266750	>= 32	>= 32	4	<= 0.25	<= 0.12	<= 4	<= 16	<= 1	<= 0.25	<= 0.25	32	<= 4	<= 1	>= 16	>= 320	>32	>32	>32	>32	ecoli:ST1158	fimH47	O77 / O44 / O17 / H34	D	CRISPR: 2	,aadA1,blaTEM-1C,dfrA1,mdf(A),sul1,tet(A)	,ColpVC,IncB/O/K/Z,IncFIB(AP001918),IncFII	,air,astA,eilA,iha,iss	0		0	,GyrA_S83L,GyrA_D87N,GyrA_D678E,GyrB_E703D,ParC_S80I,ParC_D475E,ParE_V147M,marR_G103S,marR_Y137H,acrR_T213I,acrR_N214T,SoxR_T38S,SoxR_G74R,AcrB_H596N	,GyrA_S83L,GyrA_D87N,ParC_S80I
1101604	161402103	Belgium	Broiler	1614	161402	05-Mar-2018	Escherichia coli	McC-ciprofloxacine	SAMN31868586	CDS: 4805	rRNA: 6	104	147984	352310	4	8	4	<= 0.25	0.25	<= 4	<= 16	<= 1	<= 0.25	<= 0.25	32	<= 4	<= 1	<= 0.5	<= 20	>32	>32	>32	>32	ecoli:ST665	fimH30	H4	A	CRISPR: 2	,mdf(A)	,p0111	,astA,gad,iss	0		0	,GyrA_S83L,GyrA_D87N,ParC_S80I,marR_G103S,marR_Y137H	,GyrA_S83L,GyrA_D87N,ParC_S80I
1101614	151501107	Belgium	Pig	1515	151501	08-Mar-2018	Escherichia coli	McC-ciprofloxacine	SAMN31868589	CDS: 4397	rRNA: 4	109	119031	346885	<= 2	4	4	<= 0.25	<= 0.12	<= 4	<= 16	<= 1	<= 0.25	<= 0.25	<= 16	<= 4	<= 1	>= 16	>= 320	>32	>32	>32	>32	ecoli:ST744	fimH54	O89 / O162 / H10	A	CRISPR: 2	,aadA1,aadA5,aph(3')-Ia,aph(3'')-Ib,aph(6)-Id,catA1,dfrA15,dfrA17,mdf(A),sul1,sul2,tet(B)	,IncFIB(AP001918),IncFIC(FII),IncQ1	,cma,iroN,iss	0		0	,GyrA_S83L,GyrA_D87N,GyrB_E219K,ParC_A56T,ParC_S80I,ParC_A620V	,GyrA_S83L,GyrA_D87N,ParC_A56T,ParC_S80I
1101616	151502102	Belgium	Pig	1515	151502	08-Mar-2018	Escherichia coli	McC-ciprofloxacine	SAMN31868590	CDS: 4275	rRNA: 4	82	125746	288022	16	>= 32	4	<= 0.25	<= 0.12	<= 4	<= 16	<= 1	<= 0.25	<= 0.25	<= 16	<= 4	<= 1	<= 0.5	<= 20	>32	>32	>32	>32	ecoli:ST744	no FimH type found	O89 / O162 / H9	A	CRISPR: 2	,aadA5,aph(3')-Ia,aph(3'')-Ib,aph(6)-Id,blaTEM-1B,mdf(A),mph(A),sul1,sul2	,IncQ1	0	0		0	,GyrA_S83L,GyrA_D87N,GyrB_E219K,ParC_A56T,ParC_S80I,ParC_A620V	,GyrA_S83L,GyrA_D87N,ParC_A56T,ParC_S80I
1101617	151501107	Belgium	Pig	1515	151501	08-Mar-2018	Escherichia coli	McC-ciprofloxacine	SAMN31868591	CDS: 4406	rRNA: 4	116	114071	346885	<= 2	<= 2	4	<= 0.25	0.25	<= 4	<= 16	<= 1	<= 0.25	<= 0.25	32	<= 4	<= 1	>= 16	>= 320	>32	>32	>32	>32	ecoli:ST744	fimH54	O89 / O162 / H10	A	CRISPR: 2	,aadA1,aadA5,aph(3'')-Ib,aph(4)-Ia,aph(6)-Id,catA1,dfrA15,dfrA17,mdf(A),sul1,sul2,tet(B)	,IncFIB(AP001918),IncFIC(FII),IncQ1	,celb,cma,iroN,iss	0		0	,GyrA_S83L,GyrA_D87N,GyrB_E219K,ParC_A56T,ParC_S80I,ParC_A620V	,GyrA_S83L,GyrA_D87N,ParC_A56T,ParC_S80I
1101629	161501103	Belgium	Broiler	1615	161501	2018-04-06	Escherichia coli	McC-ciprofloxacine	SAMN31868592	CDS: 4732	rRNA: 4	117	101867	378423	>= 32	>= 32	4	<= 0.25	<= 0.12	16	<= 16	<= 1	<= 0.25	<= 0.25	<= 16	<= 4	<= 1	>= 16	>= 320	>32	>32	>32	>32	ecoli:ST1140	fimH221	O38 / H39	E	CRISPR: 2	,aadA2,aadA24,blaCARB-2,blaTEM-1B,cmlA1,dfrA1,dfrA16,lnu(G),mdf(A),sul3,tet(A)	,Col(MG828),IncFII(29),IncX4,p0111	,gad	0		0	,GyrA_S83L,GyrA_D87N,GyrA_D678E,ParC_S80I,ParE_Q106L,marR_G103S,marR_Y137H,SoxR_I40V	,GyrA_S83L,GyrA_D87N,ParC_S80I
1101631	161501106	Belgium	Broiler	1615	161501	2018-04-06	Escherichia coli	McC-ciprofloxacine	SAMN31868593	CDS: 4945	rRNA: 3	70	250254	514134	>= 32	>= 32	>= 64	>= 64	8	<= 4	128	<= 1	<= 0.25	<= 0.25	<= 16	<= 4	<= 1	>= 16	>= 320	16	>32	>32	>32	ecoli:ST1011	fimH31	O8 / O160 / H16	E	CRISPR: 3	,aadA24,blaCTX-M-32,blaTEM-1B,catA1,cmlA1,dfrA12,lnu(F),mdf(A),mph(A),sul1,sul3,tet(A)	,Col(MG828),Col(pHAD28),IncB/O/K/Z,IncFIB(pLF82-PhagePlasmid),IncI1-I(gamma)	,eilA,gad,iss	0		0	,GyrA_S83L,GyrA_D87N,ParC_S80I,marR_G103S,marR_D118N,marR_Y137H	,GyrA_S83L,GyrA_D87N,ParC_S80I
1101634	161502103	Belgium	Broiler	1615	161502	2018-04-06	Escherichia coli	McC-ciprofloxacine	SAMN31868594	CDS: 5602	rRNA: 3	210	136852	352572	>= 32	>= 32	4	<= 0.25	<= 0.12	<= 4	<= 16	<= 1	<= 0.25	<= 0.25	32	<= 4	<= 1	>= 16	>= 320	24	>32	>32	24	ecoli:ST1158	fimH47	O77 / O44 / O17 / H34	D	CRISPR: 2	,aadA1,blaTEM-1C,cmlA1,dfrA1,lnu(F),mdf(A),sul1,sul3,tet(A)	,Col156,IncB/O/K/Z,IncFIB(AP001918),IncFII,IncI1-I(gamma),p0111	,air,astA,celb,eilA,iha,iss	0		0	,GyrA_S83L,GyrA_D87N,GyrA_D678E,GyrB_E703D,ParC_S80I,ParC_D475E,ParE_V147M,marR_G103S,marR_Y137H,acrR_T213I,acrR_N214T,SoxR_T38S,SoxR_G74R,AcrB_H596N	,GyrA_S83L,GyrA_D87N,ParC_S80I
1100016	150101106	Belgium	Pig	1501	150101	16-Oct-2017	Escherichia coli	ChromID-ESBL	SAMN31868437	CDS: 4647	rRNA: 4	213	69997	322904	>= 32	>= 32	>= 64	>= 64	>= 64	<= 4	<= 16	>= 16	<= 0.25	<= 0.25	<= 16	<= 4	>= 16	>= 16	>= 320	NA	NA	NA	NA	ecoli:ST2496	fimH891	H4	A	CRISPR: 2	,aac(3)-IV,aadA1,aph(3'')-Ib,aph(4)-Ia,aph(6)-Id,blaCTX-M-32,blaTEM-1B,catA1,dfrA1,erm(B),mdf(A),sul1,sul2,tet(A)	,Col(MG828),IncFIB(AP001918),IncFIC(FII),IncI1-I(gamma),IncI2,IncQ1,IncX4	,astA,cma,iroN,iss	0	blaCTX-M-32	0	,ParC_R406W,ParE_H516Y,marR_G103S,marR_Y137H	0
1100019	160601101	Belgium	Broiler	1606	160601	18-Oct-2017	Escherichia coli	ChromID-ESBL	SAMN31868440	CDS: 5399	rRNA: 4	318	88675	233960	4	>= 32	8	16	32	<= 4	<= 16	<= 1	<= 0.25	<= 0.25	<= 16	<= 4	<= 1	<= 0.5	<= 20	0.25	0.38	0.38	0.38	ecoli:ST10	fimH54	O23 / H32	A	CRISPR: 2	,aadA2,blaSHV12,lnu(F),mdf(A)	,Col(MG828),IncB/O/K/Z,IncB/O/K/Z,IncB/O/K/Z,IncN	,astA,astA,capU,cba,cma,iha,iha,ireA,iss	0	blaSHV-12	0	,GyrA_S83L	,GyrA_S83L
1100098	160603101	Belgium	Broiler	1606	160603	18-Oct-2017	Escherichia coli	ChromID-ESBL	SAMN31868447	CDS: 5000	rRNA: 5	145	133108	513423	>= 32	>= 32	>= 64	>= 64	0.5	<= 4	<= 16	<= 1	<= 0.25	<= 0.25	<= 16	<= 4	<= 1	>= 16	>= 320	NA	NA	NA	NA	ecoli:ST117	fimH97	O114 / H4	G	CRISPR: 2	,aadA1,blaCTX-M-1,blaTEM-1B,dfrA1,lnu(F),mdf(A),sul2	,Col(MG828),IncB/O/K/Z,IncFIB(AP001918),IncFIC(FII),IncI1-I(gamma)	,cma,iha,ireA,iroN,iss,lpfA,mchB,mchC,mchF,vat	0	blaCTX-M-1	0	,GyrA_D678E,GyrB_S492N,ParC_M241I,ParC_D475E,marR_G103S,marR_Y137H,acrR_A212S,acrR_T213I,acrR_N214I,SoxR_T38S,SoxR_G74R	0
1100101	160602101	Belgium	Broiler	1606	160602	18-Oct-2017	Escherichia coli	ChromID-ESBL	SAMN31868448	CDS: 4751	rRNA: 3	149	102861	320113	>= 32	>= 32	>= 64	>= 64	16	<= 4	<= 16	<= 1	<= 0.25	<= 0.25	<= 16	<= 4	<= 1	<= 0.5	<= 20	NA	NA	NA	NA	ecoli:ST58	fimH32	O8 / H25	B1	CRISPR: 2	,aadA2,aadA5,aph(3')-Ia,aph(3'')-Ib,aph(6)-Id,blaCTX-M-1,blaTEM-1A,dfrA17,lnu(F),mdf(A),sul2,tet(A)	,IncFIB(AP001918),IncFII,IncI1-I(gamma),IncQ1,IncX1	,iroN,iss,lpfA,mchF	0	blaCTX-M-1	0	,GyrB_H652R,marR_G103S,marR_Y137H	0
1100119	150201102	Belgium	Pig	1502	150201	24-Oct-2017	Escherichia coli	ChromID-ESBL	SAMN31868449	CDS: 5227	rRNA: 8	200	63838	200246	>= 32	>= 32	>= 64	>= 64	0.5	<= 4	<= 16	<= 1	<= 0.25	<= 0.25	64	<= 4	<= 1	>= 16	>= 320	NA	NA	NA	NA	ecoli:ST4512	fimH86	O116 / H16	A	CRISPR: 1	,blaCTX-M-1,blaTEM-1B,lnu(G),mdf(A),sul2,tet(A)	,Col(pHAD28),Col440II,IncFII,IncI1-I(gamma),IncI2,IncX4	,etpD,gad,lpfA	0	blaCTX-M-1	0	,GyrA_E440V,marR_G103S,marR_Y137H	0
1100120	150201106	Belgium	Pig	1502	150201	24-Oct-2017	Escherichia coli	ChromID-ESBL	SAMN31868450	CDS: 5173	rRNA: 3	277	55819	209557	>= 32	>= 32	>= 64	32	4	<= 4	<= 16	<= 1	<= 0.25	<= 0.25	<= 16	<= 4	<= 1	>= 16	>= 320	NA	NA	NA	NA	ecoli:ST48	fimH54	O26 / H11	A	CRISPR: 2	,aadA1,aadA5,blaCTX-M-1,dfrA17,mdf(A),sul2,tet(A)	,Col(pHAD28),Col156,ColRNAI,IncFIB(AP001918),IncFII(pSE11),IncHI2,IncHI2A,p0111	,celb,celb,cif,eae,ehxA,espA,espB,espF,gad,gad,katP,nleA,tccP,tir	EPEC	blaCTX-M-1	0	,marR_G103S,marR_Y137H,AcrB_G957S	0
1100122	150201120	Belgium	Pig	1502	150201	24-Oct-2017	Escherichia coli	ChromID-ESBL	SAMN31868451	CDS: 5127	rRNA: 4	299	51897	174316	16	>= 32	>= 64	32	4	<= 4	<= 16	<= 1	<= 0.25	<= 0.25	<= 16	<= 4	<= 1	>= 16	>= 320	0.023	0.047	0.064	0.064	ecoli:ST48	fimH54	O26 / H11	A	CRISPR: 2	,aadA1,aadA5,blaCTX-M-1,dfrA17,mdf(A),sul2,tet(A)	,Col(pHAD28),Col156,ColRNAI,IncFIB(AP001918),IncHI2,IncHI2A,p0111	,celb,celb,cif,eae,ehxA,espA,espB,espF,gad,gad,katP,nleA,tccP,tir	EPEC	blaCTX-M-1	0	,marR_G103S,marR_Y137H	0
1100149	150301101	Belgium	Pig	1503	150301	27-Oct-2017	Escherichia coli	ChromID-ESBL	SAMN31868455	CDS: 4834	rRNA: 4	183	75114	265840	>= 32	>= 32	>= 64	>= 64	8	<= 4	<= 16	<= 1	<= 0.25	<= 0.25	<= 16	<= 4	<= 1	<= 0.5	<= 20	NA	NA	NA	NA	ecoli:ST88	fimH43	H12	C	CRISPR: 2	,blaTEM-52B,mdf(A),tet(A)	0	,celb,gad,iroN,iss,lpfA,mchF,tsh	0	blaTEM-52B	0	,GyrB_D553E,ParE_A343T,marR_G103S,marR_Y137H	0
1100155	150301106	Belgium	Pig	1503	150301	27-Oct-2017	Escherichia coli	ChromID-ESBL	SAMN31868456	CDS: 4577	rRNA: 6	109	101080	249481	>= 32	>= 32	>= 64	>= 64	0.5	<= 4	<= 16	2	<= 0.25	<= 0.25	<= 16	<= 4	8	>= 16	>= 320	NA	NA	NA	NA	ecoli:ST1139	fimH54	O9 / H4	A	CRISPR: 3	,aac(6')-Ib3,aadA1,aadA2,blaCTX-M-14,cmlA1,cmlA1,dfrA12,mdf(A),mph(A),sul3,tet(A),tet(M)	,IncFIB(AP001918),IncFIC(FII),IncFII,IncX1,IncX4	,gad,iss	0	blaCTX-M-14	0	,GyrA_T611S,GyrA_D678E,marR_G103S,marR_Y137H	0
1100171	160701101	Belgium	Broiler	1607	160701	30-Oct-2017	Escherichia coli	ChromID-ESBL	SAMN31868457	CDS: 4698	rRNA: 3	73	247352	426757	>= 32	>= 32	>= 64	>= 64	32	8	<= 16	>= 16	<= 0.25	<= 0.25	<= 16	<= 4	8	>= 16	>= 320	0.25	0.75	0.5	0.75	ecoli:ST3776	fimH31	O166 / H45	E	CRISPR: 2	,aac(3)-IId,blaCTX-M-55,blaTEM-1B,dfrA14,mdf(A),mph(A),qnrS1,sul3,tet(A)	0	,cma,eilA,gad,iroN,iss	0	blaCTX-M-55	qnrS1	,PMQR_qnrS1,marR_G103S,marR_D118N,marR_Y137H	,PMQR_qnrS1
1100182	160702101	Belgium	Broiler	1607	160702	30-Oct-2017	Escherichia coli	ChromID-ESBL	SAMN31868458	CDS: 5232	rRNA: 6	137	110745	275460	8	>= 32	32	>= 64	32	<= 4	<= 16	<= 1	<= 0.25	<= 0.25	<= 16	<= 4	<= 1	<= 0.5	<= 20	NA	NA	NA	NA	ecoli:ST33	fimH25	O91 / H14	B1	CRISPR: 2	,aadA2,blaSHV-12,cmlA1,lnu(F),mdf(A),sul3,tet(A)	0	,iss,lpfA	0	blaSHV-12	0	,GyrA_S83L,marR_G103S,marR_Y137H,RpoB_V353I	,GyrA_S83L
1100199	160703101	Belgium	Broiler	1607	160703	30-Oct-2017	Escherichia coli	ChromID-ESBL	SAMN31868459	CDS: 4923	rRNA: 5	129	134147	481757	>= 32	>= 32	>= 64	>= 64	4	8	<= 16	<= 1	<= 0.25	<= 0.25	32	16	<= 1	<= 0.5	<= 20	NA	NA	NA	NA	ecoli:ST665	fimH30	H4	A	CRISPR: 2	,aadA1,blaCTX-M-1,blaTEM-1B,cmlA1,lnu(F),mdf(A),sul2,sul3,tet(A)	,Col(MG828),IncFIB(AP001918),IncFII,IncI1-I(gamma),IncI2,IncX1	,gad	0	blaCTX-M-1	0	,GyrA_S83L,marR_G103S,marR_Y137H,acrR_L174Q	,GyrA_S83L
1100302	160801103	Belgium	Broiler	1608	160801	30-Oct-2017	Escherichia coli	ChromID-ESBL	SAMN31868466	CDS: 4967	rRNA: 5	114	126439	336973	16	>= 32	>= 64	>= 64	4	<= 4	<= 16	<= 1	<= 0.25	<= 0.25	<= 16	<= 4	<= 1	>= 16	<= 20	0.032	0.064	0.094	0.125	ecoli:ST1276	fimH657	O8 / H51	F	0	,aadA1,aadA17,blaCTXM1,dfrA1,lnu(F),mdf(A),sul1	,Col(MG828),ColpVC,IncFIA,IncFIB(AP001918),IncFIC(FII),IncI1I(Gamma),IncY	,air,eilA,gad,gad,iroN,iss,iss,iss,lpfA,mchF,tsh	0	blaCTX-M-1	0	,GyrB_E185D,GyrB_A618T,GyrB_E656D,GyrB_F706Y,ParC_D475E,ParE_V136I,ParE_V153I,marR_A53E,marR_G103S,marR_Y137H,SoxR_T38S,SoxR_G74R	0
1100328	160802102	Belgium	Broiler	1608	160802	30-Oct-2017	Escherichia coli	ChromID-ESBL	SAMN31868467	CDS: 5123	rRNA: 5	181	119474	306496	8	>= 32	>= 64	>= 64	0.25	<= 4	<= 16	<= 1	<= 0.25	<= 0.25	<= 16	<= 4	<= 1	>= 16	>= 320	NA	NA	NA	NA	ecoli:ST10	fimH24	O86 / H12	A	CRISPR: 3	,aadA1,aadA17,blaCTX-M-1,dfrA1,lnu(F),mdf(A),mph(B),sul1,tet(A)	0	,astA,cba,celb,cma,iha,iss	0	blaCTX-M-1	0	,GyrA_S83L	,GyrA_S83L
1100395	150401102	Belgium	Pig	1504	150401	2017-11-08	Escherichia coli	ChromID-ESBL	SAMN31868471	CDS: 4529	rRNA: 6	139	119373	285166	16	>= 32	>= 64	>= 64	16	<= 4	<= 16	<= 1	<= 0.25	<= 0.25	32	<= 4	<= 1	1	<= 20	NA	NA	NA	NA	ecoli:ST34	fimH54	H33	A	CRISPR: 2	,aadA1,blaCTX-M-32,mdf(A),sul2	,IncFIB(AP001918),IncFII(pCoo),IncI1-I(gamma)	,astA,gad	0	blaCTX-M-32	0	0	0
1100411	150402101	Belgium	Pig	1504	150402	2017-11-08	Escherichia coli	ChromID-ESBL	SAMN31868472	CDS: 5098	rRNA: 4	205	85308	227995	>= 32	>= 32	>= 64	>= 64	0.5	<= 4	<= 16	<= 1	<= 0.25	<= 0.25	<= 16	<= 4	<= 1	>= 16	>= 320	0.012	0.064	0.047	0.064	ecoli:ST1112	fimH23	O142 / H27	A	CRISPR: 2	,aadA1,aadA2,aadA5,aph(3'')-Ib,aph(6)-Id,blaCTX-M-1,blaTEM-1B,cmlA1,dfrA12,dfrA17,lnu(G),mdf(A),sul2,sul3,tet(B)	,Col440I,IncFIB(AP001918),IncFII,IncI1-I(Gamma),IncR,IncX4,pEC4115	,cma,iss,sepA	0	blaCTX-M-1	0	,GyrA_D678E,GyrA_D741E,ParC_P577L,marR_G103S,marR_Y137H	0
1100422	150403101	Belgium	Pig	1504	150403	2017-11-08	Escherichia coli	ChromID-ESBL	SAMN31868473	CDS: 4531	rRNA: 6	145	126146	286168	16	>= 32	>= 64	>= 64	>= 64	<= 4	<= 16	<= 1	<= 0.25	<= 0.25	32	<= 4	<= 1	<= 0.5	<= 20	NA	NA	NA	NA	ecoli:ST34	fimH54	H33	A	CRISPR: 2	,aadA1,blaCTX-M-32,mdf(A),sul2	,IncFIB(AP001918),IncFII(pCoo),IncI1-I(gamma)	,astA	0	blaCTX-M-32	0	0	0
1100626	150501101	Belgium	Pig	1505	150501	2017-11-08	Escherichia coli	ChromID-ESBL	SAMN31868492	CDS: 4432	rRNA: 10	120	89749	191045	16	>= 32	>= 64	>= 64	32	<= 4	<= 16	<= 1	<= 0.25	<= 0.25	<= 16	<= 4	<= 1	>= 16	>= 320	NA	NA	NA	NA	ecoli:ST542	fimH398	O34 / H45	A	CRISPR: 3	,aadA1,aadA2,blaTEM-52C,cmlA1,dfrA12,mdf(A),sul3,tet(A)	,Col(MG828),IncI1-I(Gamma),IncX1	,gad	0	blaTEM-52C	0	,GyrA_P872S,marR_G103S,marR_Y137H	0
1100628	150501102	Belgium	Pig	1505	150501	2017-11-08	Escherichia coli	ChromID-ESBL	SAMN31868493	CDS: 4909	rRNA: 5	210	111258	243420	>= 32	>= 32	>= 64	>= 64	4	<= 4	64	<= 1	<= 0.25	<= 0.25	<= 16	<= 4	<= 1	<= 0.5	>= 320	NA	NA	NA	NA	ecoli:ST117	fimH97	O143 / H4	G	CRISPR: 2	,aadA1,aph(3')-Ia,aph(3'')-Ib,aph(6)-Id,blaCTX-M-1,blaTEM-1B,dfrA8,mdf(A),mef(C),mph(A),mph(G),sul1,sul2,tet(B)	,IncFIB(AP001918),IncFIC(FII),IncFII	,cma,iroN,iss,katP,lpfA,mchF,pic,vat	0	blaCTX-M-1	0	,GyrA_D678E,GyrB_S492N,ParC_M241I,ParC_D475E,marR_G103S,marR_Y137H,acrR_A212S,acrR_T213I,acrR_N214I,SoxR_T38S,SoxR_G74R	0
1100633	150501104	Belgium	Pig	1505	150501	2017-11-08	Escherichia coli	ChromID-ESBL	SAMN31868494	CDS: 4628	rRNA: 5	107	192650	424031	16	>= 32	>= 64	32	32	<= 4	<= 16	<= 1	<= 0.25	<= 0.25	32	<= 4	<= 1	>= 16	>= 320	0.38	2	0.5	1.5	ecoli:ST398	fimH54	O159 / H21	A	CRISPR: 4	,aadA1,aadA2,blaTEM-52C,cmlA1,dfrA12,mdf(A),qnrB19,sul3,tet(B)	,Col(pHAD28),IncI1-I(gamma),IncX1,p0111	,gad,iss	0	blaTEM-52C	qnrB19	,PMQR_qnrB19,marR_G103S,marR_Y137H	,PMQR_qnrB19
1100676	160901102	Belgium	Broiler	1609	160901	2017-11-09	Escherichia coli	ChromID-ESBL	SAMN31868495	CDS: 5500	rRNA: 3	216	105813	266750	4	>= 32	16	32	32	8	<= 16	<= 1	<= 0.25	<= 0.25	32	<= 4	<= 1	>= 16	>= 320	NA	NA	NA	NA	ecoli:ST1158	fimH47	O77 / O44 / O17 / H34	D	CRISPR: 2	,aadA1,blaSHV-12,cmlA1,dfrA12,lnu(F),mdf(A),sul3	,Col(MG828),IncB/O/K/Z,IncFIB(AP001918),IncFII,IncX1	,air,astA,eilA,gad,iha,iss	0	blaSHV-12	0	,GyrA_S83L,GyrA_D87N,GyrA_D678E,GyrB_E703D,ParC_S80I,ParC_D475E,ParE_V147M,marR_G103S,marR_Y137H,acrR_T213I,acrR_N214I,SoxR_T38S,SoxR_G74R,AcrB_H596N	,GyrA_S83L,GyrA_D87N,ParC_S80I
1100687	160902101	Belgium	Broiler	1609	160902	2017-11-09	Escherichia coli	ChromID-ESBL	SAMN31868496	CDS: 5365	rRNA: 5	253	89133	209029	8	>= 32	4	32	>= 64	<= 4	<= 16	<= 1	<= 0.25	<= 0.25	<= 16	<= 4	<= 1	>= 16	>= 320	0.25	0.75	0.38	0.38	ecoli:ST1594	fimH30	O21 / H4	A	CRISPR: 2	,aadA1,blaSHV-12,cmlA1,dfrA12,lnu(F),mdf(A),sul3,tet(A)	0	,astA,celb,gad,iha,iss	0	blaSHV-12	0	,GyrA_S83L,GyrA_D678E,GyrA_D741E,ParC_T223A,acrR_insertion_of_IS1_family_IS_element_between_nt_522_and_523	,GyrA_S83L
1100699	160903101	Belgium	Broiler	1609	160903	2017-11-09	Escherichia coli	ChromID-ESBL	SAMN31868497	CDS: 5380	rRNA: 4	247	90402	209114	<= 2	>= 32	4	32	4	<= 4	<= 16	<= 1	<= 0.25	<= 0.25	<= 16	<= 4	<= 1	>= 16	>= 320	NA	NA	NA	NA	ecoli:ST1594	fimH30	O21 / H4	A	CRISPR: 2	,aadA1,blaSHV-12,cmlA1,dfrA12,lnu(F),mdf(A),sul3,tet(A)	0	,astA,celb,gad,iha,iss	0	blaSHV-12	0	,GyrA_S83L,GyrA_D678E,GyrA_D741E,ParC_T223A,acrR_insertion_of_IS1_family_IS_element_between_nt_522_and_523	,GyrA_S83L
1100713	150601104	Belgium	Pig	1506	150601	2017-11-14	Escherichia coli	ChromID-ESBL	SAMN31868498	CDS: 4978	rRNA: 6	144	107060	292999	8	>= 32	>= 64	>= 64	8	<= 4	<= 16	<= 1	<= 0.25	<= 0.25	<= 16	<= 4	<= 1	<= 0.5	<= 20	0.008	0.064	0.023	0.032	ecoli:ST453	fimH31	O23 / H16	B1	CRISPR: 2	,aadA22,blaCTXM32,erm(B),mdf(A),tet(B)	,Col(pHAD28),IncFIB(AP001918),IncFIC(FII),IncI1I(Gamma)	,iroN,iss,iss,iss,lpfA,mchF,tsh	0	blaCTX-M-32	0	,GyrA_A828T,marR_G103S,marR_Y137H	0
1100715	150602105	Belgium	Pig	1506	150602	2017-11-14	Escherichia coli	ChromID-ESBL	SAMN31868499	CDS: 4969	rRNA: 2	154	133433	487191	>= 32	>= 32	>= 64	>= 64	>= 64	<= 4	<= 16	<= 1	<= 0.25	<= 0.25	<= 16	<= 4	<= 1	>= 16	>= 320	0.012	0.047	0.032	0.094	ecoli:ST683	fimH121	H21	B1	CRISPR: 2	,aadA2,blaCTX-M-32,blaTEM-1B,dfrA12,erm(B),lnu(F),mdf(A),sul3,tet(A)	,Col(MG828),IncFIB(AP001918),IncFII(pCoo),IncFII(pRSB107),IncI1-I(gamma),IncX1	,iss,lpfA,sta1,stb	ETEC	blaCTX-M-32	0	,marR_G103S,marR_Y137H	0
1100718	150603101	Belgium	Pig	1506	150603	2017-11-14	Escherichia coli	ChromID-ESBL	SAMN31868500	CDS: 4972	rRNA: 3	187	127129	391930	>= 32	>= 32	>= 64	>= 64	8	<= 4	<= 16	<= 1	<= 0.25	<= 0.25	<= 16	<= 4	<= 1	>= 16	>= 320	NA	NA	NA	NA	ecoli:ST683	fimH121	H21	B1	CRISPR: 2	,aadA2,blaCTX-M-32,blaTEM-1B,dfrA12,erm(B),lnu(F),mdf(A),sul3,tet(A)	,Col(MG828),IncFIB(AP001918),IncFII(pCoo),IncFII(pRSB107),IncI1-I(gamma),IncX1	,gad,iss,lpfA,sta1,stb	ETEC	blaCTX-M-32	0	,marR_G103S,marR_Y137H	0
1100728	150701105	Belgium	Pig	1507	150701	2017-11-16	Escherichia coli	ChromID-ESBL	SAMN31868501	CDS: 4872	rRNA: 4	154	100427	233362	>= 32	>= 32	>= 64	>= 64	4	<= 4	<= 16	<= 1	<= 0.25	<= 0.25	<= 16	<= 4	<= 1	>= 16	>= 320	NA	NA	NA	NA	ecoli:ST1079	fimH32	O6 / H49	B1	CRISPR: 2	,aadA5,aph(3'')-Ib,aph(6)-Id,blaCTX-M-1,blaTEM-1B,dfrA17,mdf(A),sul2,tet(B)	,Col(MG828),Col(pHAD28),IncI1-I(gamma),IncI2(Delta)	,astA,lpfA,mchB,mchC,mchF,mcmA	0	blaCTX-M-1	0	,marR_G103S,marR_Y137H	0
1100730	150702103	Belgium	Pig	1507	150702	2017-11-16	Escherichia coli	ChromID-ESBL	SAMN31868502	CDS: 5057	rRNA: 4	165	234767	757485	>= 32	>= 32	>= 64	>= 64	4	8	128	>= 16	<= 0.25	<= 0.25	<= 16	<= 4	8	>= 16	>= 320	NA	NA	NA	NA	ecoli:ST1011	fimH31	O8 / O160 / H16	E	CRISPR: 2	,aac(3)-IId,aadA1,aadA5,aph(3'')-Ib,aph(6)-Id,blaCTX-M-1,dfrA1,dfrA17,mdf(A),sul1,sul2,tet(A)	,IncFIB(AP001918),IncFII,IncFII(29),IncI1-I(gamma),IncQ1,p0111	,astA,cba,cma,eilA,iroN,iss	0	blaCTX-M-1	0	,GyrA_S83L,GyrA_D87N,ParC_S80I,marR_G103S,marR_D118N,marR_Y137H	,GyrA_S83L,GyrA_D87N,ParC_S80I
1100735	150703102	Belgium	Pig	1507	150703	2017-11-16	Escherichia coli	ChromID-ESBL	SAMN31868503	CDS: 4738	rRNA: 5	173	98044	338075	8	>= 32	32	>= 64	8	<= 4	<= 16	<= 1	<= 0.25	<= 0.25	<= 16	<= 4	<= 1	>= 16	>= 320	NA	NA	NA	NA	ecoli:ST117	fimH151	O33 / H10	G	CRISPR: 2	,aadA1,aadA2,blaTEM-52C,cmlA1,dfrA12,mdf(A),sul3	,Col156,IncFIB(AP001918),IncFII,IncI1-I(gamma),IncI2(Delta),IncX1	,celb,iroN,iss,katP,lpfA,vat	0	blaTEM-52C	0	,GyrA_D678E,GyrB_S492N,ParC_M241I,ParC_D475E,marR_G103S,marR_Y137H,acrR_A212S,acrR_T213I,acrR_N214I,SoxR_T38S,SoxR_G74R	0
1100742	161001101	Belgium	Broiler	1610	161001	2017-11-21	Escherichia coli	ChromID-ESBL	SAMN31868504	CDS: 5374	rRNA: 4	111	152066	446274	4	>= 32	4	8	0.5	8	<= 16	<= 1	<= 0.25	<= 0.25	64	<= 4	<= 1	<= 0.5	<= 20	NA	NA	NA	NA	ecoli:ST57	fimH31	O177 / H16	E	CRISPR: 2	,aadA22,blaSHV-2,lnu(F),mdf(A)	,Col(MG828),IncFIB(AP001918),IncFIB(pLF82-PhagePlasmid),IncFIC(FII),p0111	,gad,iss	0	blaSHV-2	0	,GyrA_S83L,GyrA_D678E,GyrB_T590R,marR_G103S,marR_Y137H,SoxR_I40V	,GyrA_S83L
1100762	161001111	Belgium	Broiler	1610	161001	2017-11-21	Escherichia coli	ChromID-ESBL	SAMN31868505	CDS: 4952	rRNA: 4	114	155464	433532	8	>= 32	16	32	32	<= 4	<= 16	<= 1	<= 0.25	<= 0.25	<= 16	<= 4	<= 1	>= 16	>= 320	0.25	1.5	0.5	0.5	ecoli:ST117	fimH97	O8 / O155 / H4	G	CRISPR: 2	,aadA2,aadA24,blaSHV-12,cmlA1,dfrA12,lnu(G),mdf(A),sul2,sul3	,Col(MG828),IncFIB(AP001918),IncFII,IncI1-I(gamma),IncX1,p0111	,ireA,iroN,iss,lpfA,mchF,pic,vat	0	blaSHV-12	0	,GyrA_S83L,GyrA_D678E,GyrB_S492N,ParC_M241I,ParC_D475E,marR_G103S,marR_Y137H,acrR_A212S,acrR_T213I,acrR_N214I,SoxR_T38S,SoxR_G74R	,GyrA_S83L
1100771	161002101	Belgium	Broiler	1610	161002	2017-11-21	Escherichia coli	ChromID-ESBL	SAMN31868506	CDS: 4985	rRNA: 3	161	75550	208173	16	>= 32	>= 64	>= 64	1	<= 4	<= 16	<= 1	<= 0.25	<= 0.25	32	<= 4	<= 1	>= 16	>= 320	NA	NA	NA	NA	ecoli:ST997	fimH31	O184 / H51	E	CRISPR: 2	,aadA17,blaCTX-M-1,dfrA1,lnu(F),mdf(A),sul1,sul2,tet(A)	,Col(MG828),IncC,IncY,p0111	,astA,eilA,ireA,iss	0	blaCTX-M-1	0	,GyrA_S83L,GyrA_D87N,GyrA_D678E,ParC_S80I,marR_G103S,marR_Y137H	,GyrA_S83L,GyrA_D87N,ParC_S80I
1100800	150802105	Belgium	Pig	1508	150802	2017-11-22	Escherichia coli	ChromID-ESBL	SAMN31868507	CDS: 4732	rRNA: 4	138	126654	279635	16	>= 32	>= 64	32	4	<= 4	<= 16	<= 1	<= 0.25	<= 0.25	<= 16	<= 4	<= 1	>= 16	>= 320	NA	NA	NA	NA	ecoli:ST205	fimH54	O100 / H12	B1	CRISPR: 2	,aadA1,aph(3'')-Ib,aph(6)-Id,blaCTX-M-3,dfrA1,mdf(A),sul2	,Col(MG828),Col156,IncFIB(AP001918),IncFIC(FII),IncQ1	,iroN,iss,lpfA,mchF	0	blaCTX-M-3	0	,GyrA_S83L,GyrA_D87N,ParC_S80I,ParE_S458A,marR_G103S,marR_Y137H	,GyrA_S83L,GyrA_D87N,ParC_S80I
1100801	150802106	Belgium	Pig	1508	150802	2017-11-22	Escherichia coli	ChromID-ESBL	SAMN31868508	CDS: 4733	rRNA: 6	150	95018	260515	16	>= 32	>= 64	>= 64	1	<= 4	<= 16	<= 1	<= 0.25	<= 0.25	<= 16	<= 4	<= 1	>= 16	>= 320	NA	NA	NA	NA	ecoli:ST205	fimH54	O100 / H12	B1	CRISPR: 2	,aadA1,aph(3'')-Ib,aph(6)-Id,blaCTX-M-3,dfrA1,mdf(A),sul2	,Col(MG828),Col156,IncFIB(AP001918),IncFIC(FII),IncQ1	,gad,iroN,iss,lpfA,mchF	0	blaCTX-M-3	0	,GyrA_S83L,GyrA_D87N,ParC_S80I,ParE_S458A,marR_G103S,marR_Y137H	,GyrA_S83L,GyrA_D87N,ParC_S80I
1100802	150802110	Belgium	Pig	1508	150802	2017-11-22	Escherichia coli	ChromID-ESBL	SAMN31868509	CDS: 4747	rRNA: 4	118	133005	278975	16	>= 32	>= 64	>= 64	2	<= 4	<= 16	<= 1	<= 0.25	<= 0.25	<= 16	<= 4	<= 1	>= 16	>= 320	NA	NA	NA	NA	ecoli:ST205	fimH54	O100 / H12	B1	CRISPR: 2	,aadA1,aph(3'')-Ib,aph(6)-Id,blaCTX-M-3,dfrA1,mdf(A),sul2	,Col(MG828),Col156,IncFIB(AP001918),IncFIC(FII),IncQ1	,gad,iroN,iss,lpfA,mchF	0	blaCTX-M-3	0	,GyrA_S83L,GyrA_D87N,ParC_S80I,ParE_S458A,marR_G103S,marR_Y137H	,GyrA_S83L,GyrA_D87N,ParC_S80I
1100804	150901104	Belgium	Pig	1509	150901	2017-11-23	Escherichia coli	ChromID-ESBL	SAMN31868510	CDS: 4793	rRNA: 5	82	257173	707922	>= 32	>= 32	>= 64	>= 64	4	<= 4	<= 16	<= 1	<= 0.25	<= 0.25	<= 16	<= 4	<= 1	>= 16	>= 320	0.023	0.094	0.064	0.094	ecoli:ST88	fimH54	O8 / H19	C	CRISPR: 2	,aph(3'')-Ib,aph(6)-Id,blaCTX-M-1,blaTEM-1B,catA1,dfrA1,erm(B),mcr-2.1,mdf(A),mph(A),mph(B),sul1,sul2,tet(A)	0	,cma,gad,iroN,iss,lpfA	0	blaCTX-M-1	0	,GyrA_D678A,marR_G103S,marR_Y137H,acrR_K146R	0
1100810	150902101	Belgium	Pig	1509	150902	2017-11-23	Escherichia coli	ChromID-ESBL	SAMN31868511	CDS: 4736	rRNA: 3	119	129323	312552	16	>= 32	>= 64	>= 64	0.5	<= 4	<= 16	<= 1	<= 0.25	<= 0.25	<= 16	<= 4	<= 1	>= 16	>= 320	NA	NA	NA	NA	ecoli:ST711	fimH289	H10	B1	CRISPR: 2	,aadA5,blaCTX-M-1,dfrA17,mdf(A),sul2,tet(A)	,IncFIB(AP001918),IncFII(29),IncI1-I(gamma)	,gad,iroN,iss,lpfA	0	blaCTX-M-1	0	,GyrA_S83L,marR_G103S,marR_Y137H	,GyrA_S83L
1100813	150902108	Belgium	Pig	1509	150902	2017-11-23	Escherichia coli	ChromID-ESBL	SAMN31868512	CDS: 4698	rRNA: 6	170	109523	290783	>= 32	>= 32	>= 64	>= 64	16	<= 4	<= 16	<= 1	<= 0.25	<= 0.25	32	<= 4	<= 1	>= 16	>= 320	>32	>32	>32	>32	ecoli:ST4981	no FimH type found	O89 / O162 / H9	A	CRISPR: 2	,aadA1,aph(3')-Ia,aph(3'')-Ib,aph(4)-Ia,blaCTX-M-15,blaTEM-1B,dfrA1,floR,mdf(A),qnrB19,sul3,tet(A),tet(M)	,Col(BS512),Col(pHAD28),IncFIA,IncFIB(AP001918),IncFIC(FII),IncFII(pSE11),IncI1-I(gamma),IncX1,IncX4	,gad,iss	0	blaCTX-M-15	qnrB19	,PMQR_qnrB19,GyrA_S83L,GyrA_D87N,GyrA_D678E,ParC_S80I,ParE_S458A,SoxR_A111T	,PMQR_qnrB19,GyrA_S83L,GyrA_D87N,ParC_S80I
1100818	160101101	Belgium	Broiler	1601	160101	2017-09-25	Escherichia coli	ChromID-ESBL	SAMN31868513	CDS: 4885	rRNA: 6	71	211184	585389	>= 32	>= 32	>= 64	>= 64	0.5	8	<= 16	<= 1	<= 0.25	<= 0.25	<= 16	<= 4	<= 1	>= 16	>= 320	0.016	0.047	0.047	0.047	ecoli:ST38	fimH24	O7 / H15	D	CRISPR: 2	,aadA1,blaCTXM1,blaTEM1B,dfrA1,lnu(F),mdf(A),sul1,sul2,tet(A)	,IncFII(29),IncI1I(Gamma),IncY	,air,eilA,gad,gad,iss	0	blaCTX-M-1	0	,GyrA_D678E,ParC_D475E,ParC_Q695L,marR_G103S,marR_Y137H,SoxR_T38S,SoxR_G74R,AcrB_H596N	0
1100871	160102101	Belgium	Broiler	1601	160102	2017-09-25	Escherichia coli	ChromID-ESBL	SAMN31868515	CDS: 5048	rRNA: 4	252	75049	282408	16	>= 32	>= 64	>= 64	32	16	<= 16	<= 1	<= 0.25	<= 0.25	<= 16	<= 4	<= 1	<= 0.5	<= 20	NA	NA	NA	NA	ecoli:ST10	fimH23	O50 / O2 / H32	A	CRISPR: 2	blaTEM-52,mdf(A),tet(B)	,ColRNAI,IncFIB(AP001918),IncFIC(FII),IncI1-I(Gamma)	,gad	0	blaTEM-52C	0	,GyrA_S83L,acrR_insertion_of_IS1_family_IS_element_between_nt_579_and_580	,GyrA_S83L
1100885	160201101	Belgium	Broiler	1602	160201	2017-09-26	Escherichia coli	ChromID-ESBL	SAMN31868516	CDS: 5128	rRNA: 5	256	67906	184279	>= 32	>= 32	16	8	999	<= 4	<= 16	<= 1	999	<= 0.25	<= 16	<= 4	<= 1	>= 16	999	NA	NA	NA	NA	ecoli:ST48	fimH34	O6 / H16	A	CRISPR: 3	,aadA1,aph(3'')-Ib,aph(6)-Id,blaCTX-M-1,blaSHV-12,blaTEM-1B,dfrA14,lnu(G),mdf(A),sul1,sul2,tet(A),tet(B)	,Col(MG828),Col8282,ColpVC,IncB/O/K/Z,IncFIA,IncFIA(HI1),IncFIB(AP001918),IncFII,IncHI1A,IncHI1B(R27),IncI1-I(gamma),p0111	,cma,gad,iha,iroN,iss,mchF	0	blaCTX-M-1,blaSHV-12	0	,GyrA_S83L,GyrA_D87N,GyrA_D678E,ParC_S80R,ParE_D149A,marR_G103S,marR_Y137H	,GyrA_S83L,GyrA_D87N,ParC_S80R
1100887	160201102	Belgium	Broiler	1602	160201	2017-09-26	Escherichia coli	ChromID-ESBL	SAMN31868517	CDS: 5338	rRNA: 3	357	70115	202295	>= 32	>= 32	32	32	2	8	<= 16	<= 1	<= 0.25	<= 0.25	32	<= 4	<= 1	<= 0.5	<= 20	NA	NA	NA	NA	ecoli:ST115	fimH270	O102 / H6	A	CRISPR: 2	,aadA17,blaTEM-15,lnu(F),mdf(A)	,Col156,Col8282,ColpVC,IncB/O/K/Z,IncI,IncX1	,air,astA,cba,celb,cma,eilA,gad,iha,iss	0	blaTEM-15	0	,GyrA_A252G,ParC_D475E,marR_K62R,marR_G103S,marR_Y137H,SoxR_T38S,SoxR_G74R,AcrB_H596N	0
1100889	160201103	Belgium	Broiler	1602	160201	2017-09-26	Escherichia coli	ChromID-ESBL	SAMN31868518	CDS: 5034	rRNA: 3	150	87358	201603	16	>= 32	16	8	4	<= 4	<= 16	<= 1	<= 0.25	<= 0.25	<= 16	<= 4	<= 1	<= 0.5	<= 20	0.5	2	1	1.5	ecoli:ST1564	no FimH type found	H21	A	CRISPR: 2	,aadA24,blaSHV-12,blaTEM-1B,lnu(G),mdf(A),qnrS1,sul2,tet(A)	,Col(pHAD28),IncFIB(AP001918),IncFIC(FII),IncX3,IncX4,p0111	,gad,iroN,iss,mchF,tsh	0	blaSHV-12	qnrS1	,PMQR_qnrS1	,PMQR_qnrS1
1101008	160301101	Belgium	Broiler	1603	160301	03-Oct-2017	Escherichia coli	ChromID-ESBL	SAMN31868524	CDS: 4987	rRNA: 5	174	69656	231630	>= 32	>= 32	>= 64	>= 64	>= 64	<= 4	<= 16	<= 1	<= 0.25	<= 0.25	32	>= 128	<= 1	>= 16	>= 320	NA	NA	NA	NA	ecoli:ST48	fimH34	H21	A	CRISPR: 3	,aadA1,aph(3'')-Ib,aph(6)-Id,blaSHV-12,blaTEM-1B,dfrA14,lnu(G),mdf(A),sul1,sul2,tet(B)	,Col(MG828),Col8282,ColpVC,IncB/O/K/Z,IncB/O/K/Z,IncFIA,IncFIA(HI1),IncFIB(AP001918),IncFII,IncHI1A,IncHI1B(R27),p0111	,cma,gad,gad,iha,iroN,iss,mchF	0	blaSHV-12	0	,GyrA_S83L,GyrA_D87N,GyrA_D678E,ParC_S80R,ParE_D149A,marR_G103S,marR_Y137H	,GyrA_S83L,GyrA_D87N,ParC_S80R
1101022	160302101	Belgium	Broiler	1603	160302	03-Oct-2017	Escherichia coli	ChromID-ESBL	SAMN31868525	CDS: 4806	rRNA: 3	124	113631	316430	>= 32	>= 32	16	>= 64	32	<= 4	<= 16	<= 1	<= 0.25	<= 0.25	32	<= 4	<= 1	>= 16	>= 320	NA	NA	NA	NA	ecoli:ST57	fimH27	O140 / H25	E	CRISPR: 2	,aadA1,aadA2,blaSHV-12,blaTEM-1B,dfrA1,lnu(F),mdf(A),sul2	0	,cma,gad,iroN,iss	0	blaSHV-12	0	,GyrA_D678E,marR_G103S,marR_Y137H,SoxR_I40V	0
1101042	160303102	Belgium	Broiler	1603	160303	03-Oct-2017	Escherichia coli	ChromID-ESBL	SAMN31868526	CDS: 4867	rRNA: 5	172	77739	231630	>= 32	>= 32	>= 64	>= 64	32	8	<= 16	<= 1	<= 0.25	<= 0.25	64	<= 4	<= 1	>= 16	>= 320	NA	NA	NA	NA	ecoli:ST48	fimH34	O6 / H16	A	CRISPR: 3	,aadA2,aph(3'')-Ib,aph(6)-Id,blaCTX-M-1,blaSHV-12,blaTEM-1B,dfrA14,lnu(F),mdf(A),sul2,tet(A)	,Col(MG828),IncB/O/K/Z,IncB/O/K/Z,IncFIA,IncFIB(AP001918),IncFII,IncI1-I(Gamma),p0111	,cma,gad,gad,iha,iroN,iss,mchF	0	blaCTX-M-1,blaSHV-12	0	,GyrA_S83L,GyrA_D87N,GyrA_D678E,ParC_S80R,ParE_D149A,marR_G103S,marR_Y137H	,GyrA_S83L,GyrA_D87N,ParC_S80R
1101073	160401101	Belgium	Broiler	1604	160401	09-Oct-2017	Escherichia coli	ChromID-ESBL	SAMN31868529	CDS: 4705	rRNA: 6	166	91602	288504	8	>= 32	>= 64	>= 64	8	<= 4	<= 16	<= 1	<= 0.25	<= 0.25	<= 16	<= 4	<= 1	>= 16	>= 320	NA	NA	NA	NA	ecoli:ST10	fimH24	O71 / H40	A	CRISPR: 2	,aadA1,blaTEM-52C,cmlA1,dfrA12,lnu(F),mdf(A),sul3	,IncFIB(AP001918),IncFIC(FII),IncI1-I(gamma)	,cif,eae,espA,espF,iroN,iss,mchF,nleB,tir,tsh	EPEC	blaTEM-52C	0	0	0
1101082	160403101	Belgium	Broiler	1604	160403	09-Oct-2017	Escherichia coli	ChromID-ESBL	SAMN31868530	CDS: 5443	rRNA: 3	293	91190	213042	>= 32	>= 32	32	32	2	8	<= 16	<= 1	<= 0.25	<= 0.25	32	<= 4	<= 1	<= 0.5	<= 20	0.032	0.064	0.064	0.094	ecoli:ST115	fimH270	O102 / H6	D	CRISPR: 2	,blaTEM-52B,mdf(A)	,Col(MG828),Col156,Col8282,IncB/O/K/Z,IncFIB(H89-PhagePlasmid),IncI,IncX1	,air,astA,cba,cma,eilA,gad,iha,iss	0	blaTEM-52B	0	,GyrA_A252G,ParC_D475E,marR_K62R,marR_G103S,marR_Y137H,SoxR_T38S,SoxR_G74R,AcrB_H596N	0
1101129	160501101	Belgium	Broiler	1605	160501	11-Oct-2017	Escherichia coli	ChromID-ESBL	SAMN31868532	CDS: 5267	rRNA: 3	315	98866	249999	>= 32	>= 32	16	32	2	<= 4	<= 16	<= 1	<= 0.25	<= 0.25	32	<= 4	<= 1	<= 0.5	<= 20	NA	NA	NA	NA	ecoli:ST115	fimH270	O102 / H6	D	CRISPR: 2	,aadA17,blaTEM-52B,lnu(F),mdf(A)	,Col156,Col8282,ColpVC,IncB/O/K/Z,IncI,IncX1	,air,astA,cba,celb,cma,eilA,gad,iha,iss	0	blaTEM-52B	0	,GyrA_A252G,ParC_D475E,marR_K62R,marR_G103S,marR_Y137H,SoxR_T38S,SoxR_G74R,AcrB_H596N	0
1101146	160502101	Belgium	Broiler	1605	160502	11-Oct-2017	Escherichia coli	ChromID-ESBL	SAMN31868533	CDS: 5082	rRNA: 5	183	85687	197952	>= 32	>= 32	>= 64	>= 64	4	8	<= 16	<= 1	<= 0.25	<= 0.25	32	<= 4	<= 1	>= 16	>= 320	NA	NA	NA	NA	ecoli:ST3994	fimH54	O21 / H11	A	CRISPR: 2	,blaCTX-M-1,dfrA1,lnu(G),mdf(A),sul1,sul2,tet(A),tet(B)	,Col(pHAD28),ColRNAI,IncC,IncFIA(HI1),IncFIB(AP001918),IncFII,IncHI1A,IncHI1B(R27),IncI1-I(gamma),IncI2(Delta)	,astA,cma,iroN,iss	0	blaCTX-M-1	0	,GyrA_S83L,GyrA_D87H,ParC_S80I,acrR_V120L	,GyrA_S83L,GyrA_D87H,ParC_S80I
1101167	160503101	Belgium	Broiler	1605	160503	11-Oct-2017	Escherichia coli	ChromID-ESBL	SAMN31868534	CDS: 5297	rRNA: 4	158	127937	395107	8	>= 32	16	>= 64	32	<= 4	<= 16	<= 1	<= 0.25	<= 0.25	64	<= 4	<= 1	>= 16	>= 320	NA	NA	NA	NA	ecoli:ST350	fimH54	O63 / H27	E	CRISPR: 2	,aadA1,aadA2,blaSHV-12,dfrA1,lnu(F),mdf(A),sul2	,ColpVC,IncB/O/K/Z,IncFIB(AP001918),IncFII	,air,astA,eilA,gad,hlyE,iha,ireA,iss	0	blaSHV-12	0	,GyrA_D87Y,GyrA_D678E,marR_G103S,marR_Y137H,SoxR_I40V	,GyrA_D87Y
1101293	161101101	Belgium	Broiler	1611	161101	2018-02-02	Escherichia coli	ChromID-ESBL	SAMN31868544	CDS: 5478	rRNA: 3	117	214252	403307	8	>= 32	4	32	32	<= 4	<= 16	8	<= 0.25	<= 0.25	<= 16	<= 4	<= 1	<= 0.5	<= 20	NA	NA	NA	NA	ecoli:ST770	fimH552	O102 / H51	cladeI	CRISPR: 2	,aac(3)-VIa,aadA1,blaSHV-12,lnu(G),mdf(A),sul1,tet(A),tet(B)	,ColRNAI,IncB/O/K/Z,IncFIA(HI1),IncFIB(AP001918),IncFII,IncHI1A,IncHI1B(R27)	,eilA,gad,iha,iss	0	blaSHV-12	0	,GyrA_S83L,GyrB_E185D,GyrB_E656D,ParE_V136I,ParE_A243S,ParE_I355T,ParE_A512T,marR_A53S,marR_G103S,marR_Y137H,RpoB_E412D,RpoB_T595I,AcrB_F196Y,AcrB_H596N	,GyrA_S83L
1101300	161102102	Belgium	Broiler	1611	161102	2018-02-02	Escherichia coli	ChromID-ESBL	SAMN31868545	CDS: 4818	rRNA: 5	103	161738	388875	>= 32	>= 32	>= 64	>= 64	2	<= 4	<= 16	<= 1	<= 0.25	<= 0.25	<= 16	<= 4	<= 1	>= 16	>= 320	0.016	0.047	0.047	0.064	ecoli:ST101	fimH86	O82 / H8	B1	CRISPR: 2	,aadA5,blaCTX-M-1,dfrA17,mdf(A),sul2	,Col(MG828),IncFIA,IncFIC(FII),IncI1-I(gamma)	,astA,iss,lpfA	0	blaCTX-M-1	0	,marR_G103S,marR_Y137H	0
1101306	161103101	Belgium	Broiler	1611	161103	2018-02-02	Escherichia coli	ChromID-ESBL	SAMN31868546	CDS: 5484	rRNA: 4	183	191236	387229	4	>= 32	4	32	32	<= 4	<= 16	8	<= 0.25	<= 0.25	<= 16	<= 4	<= 1	<= 0.5	<= 20	NA	NA	NA	NA	ecoli:ST770	fimH552	O102 / H51	cladeI	CRISPR: 2	,aac(3)-VIa,aadA1,aadA2,blaSHV-12,cmlA1,lnu(G),mdf(A),sul1,sul3,tet(A),tet(B)	,ColpVC,IncB/O/K/Z,IncFIA(HI1),IncFIB(AP001918),IncFII,IncHI1A,IncHI1B(R27)	,eilA,gad,iha,iss	0	blaSHV-12	0	,GyrA_S83L,GyrA_E504D,GyrB_E185D,GyrB_E656D,ParE_V136I,ParE_A243S,ParE_I355T,ParE_A512T,marR_A53S,marR_G103S,marR_Y137H,RpoB_E412D,RpoB_T595I,AcrB_F196Y,AcrB_H596N	,GyrA_S83L
1101329	161201101	Belgium	Broiler	1612	161201	2018-02-05	Escherichia coli	ChromID-ESBL	SAMN31868550	CDS: 5416	rRNA: 5	271	79978	207352	>= 32	>= 32	>= 64	>= 64	4	<= 4	<= 16	<= 1	<= 0.25	<= 0.25	64	8	<= 1	>= 16	>= 320	NA	NA	NA	NA	ecoli:ST189	fimH54	O8 / H26	A	CRISPR: 2	,aadA2,aadA5,blaCTX-M-1,blaTEM-1B,catA1,dfrA12,dfrA17,lnu(G),mdf(A),mph(A),sul1,sul2,tet(A)	,Col(MG828),IncFII(pSE11),IncI1-I(gamma),IncI2(Delta),IncX4,IncY	,cif,eae,espA,espB,espJ,nleB,tir	EPEC	blaCTX-M-1	0	,GyrA_S83L,GyrA_N652H,ParE_I464F,marR_K99E,marR_G103S,marR_Y137H,acrR_I62S	,GyrA_S83L,ParE_I464F
1101334	161201105	Belgium	Broiler	1612	161201	2018-02-05	Escherichia coli	ChromID-ESBL	SAMN31868551	CDS: 5238	rRNA: 5	219	102041	218609	>= 32	>= 32	>= 64	>= 64	4	8	<= 16	<= 1	<= 0.25	<= 0.25	64	8	<= 1	>= 16	>= 320	NA	NA	NA	NA	ecoli:ST189	fimH54	O8 / H26	A	CRISPR: 2	,aadA2,aadA5,blaCTX-M-1,blaTEM-1B,catA1,dfrA12,dfrA17,lnu(G),mdf(A),mph(A),sul1,sul2,tet(A)	,Col(MG828),IncFII(pSE11),IncI1-I(gamma),IncI2(Delta),IncX4,IncY	,cif,eae,espA,espB,espJ,nleB,tir	EPEC	blaCTX-M-1	0	,GyrA_S83L,GyrA_N652H,ParE_I464F,marR_K99E,marR_G103S,marR_Y137H,acrR_I62S	,GyrA_S83L,ParE_I464F
1101346	161202101	Belgium	Broiler	1612	161202	2018-02-05	Escherichia coli	ChromID-ESBL	SAMN31868552	CDS: 5251	rRNA: 4	275	86325	219236	8	>= 32	16	32	32	<= 4	<= 16	<= 1	<= 0.25	<= 0.25	32	<= 4	<= 1	<= 0.5	<= 20	NA	NA	NA	NA	ecoli:ST115	fimH270	O102 / H6	A	CRISPR: 2	,aadA22,blaSHV-12,lnu(F),mdf(A),qnrS1	,Col156,Col8282,IncI,IncX3	,air,astA,cba,celb,cma,eilA,gad,iha,iss	0	blaSHV-12	qnrS1	,PMQR_qnrS1,GyrA_A252G,ParC_D475E,marR_K62R,marR_G103S,marR_Y137H,SoxR_T38S,SoxR_G74R,AcrB_H596N	,PMQR_qnrS1
1101387	151201106	Belgium	Pig	1512	151201	2018-02-07	Escherichia coli	ChromID-ESBL	SAMN31868559	CDS: 4769	rRNA: 6	129	111009	214807	>= 32	>= 32	>= 64	>= 64	8	<= 4	<= 16	<= 1	<= 0.25	<= 0.25	<= 16	<= 4	<= 1	>= 16	>= 320	0.38	0.75	0.5	1	ecoli:ST10	fimH54	O16 / H48	A	CRISPR: 2	,aadA22,aph(3')-Ia,aph(3'')-Ib,aph(6)-Id,blaCTX-M-32,blaTEM-176,dfrA14,erm(B),floR,mdf(A),qnrS1,sul2,tet(A)	,Col156,IncFII,IncI1-I(gamma),IncX1,IncY	,iss	0	blaCTX-M-32	qnrS1	,PMQR_qnrS1	,PMQR_qnrS1
1101388	151201107	Belgium	Pig	1512	151201	2018-02-07	Escherichia coli	ChromID-ESBL	SAMN31868560	CDS: 4751	rRNA: 5	134	165406	448604	>= 32	>= 32	>= 64	>= 64	1	<= 4	<= 16	<= 1	<= 0.25	<= 0.25	32	<= 4	<= 1	>= 16	>= 320	NA	NA	NA	NA	ecoli:ST215	fimH23	O83 / H32	A	CRISPR: 2	,aadA1,aadA2,blaCTX-M-14,blaTEM-1B,cmlA1,dfrA12,mcr-1.1,mdf(A),mef(B),sul3,tet(A),tet(M)	,Col(pHAD28),IncFII,IncI,IncR,IncX1,IncX4,IncY	0	0	blaCTX-M-14	0	,ParC_A628S	0
1101390	151201104	Belgium	Pig	1512	151201	2018-02-07	Escherichia coli	ChromID-ESBL	SAMN31868561	CDS: 4678	rRNA: 5	130	93193	214807	16	>= 32	>= 64	>= 64	8	<= 4	<= 16	<= 1	<= 0.25	<= 0.25	<= 16	<= 4	<= 1	>= 16	<= 20	NA	NA	NA	NA	ecoli:ST10	fimH54	O16 / H48	A	CRISPR: 2	,aadA22,aph(3')-Ia,blaCTX-M-32,blaTEM-176,dfrA14,erm(B),floR,mdf(A),qnrS1,tet(A)	,Col(MG828),Col156,IncI1-I(gamma),IncX1,IncY	,iss	0	blaCTX-M-32	qnrS1	,PMQR_qnrS1	,PMQR_qnrS1
1101460	151301101	Belgium	Pig	1513	151301	2018-02-16	Escherichia coli	ChromID-ESBL	SAMN31868565	CDS: 4466	rRNA: 8	130	148397	531618	>= 32	>= 32	>= 64	>= 64	4	<= 4	<= 16	<= 1	<= 0.25	<= 0.25	<= 16	<= 4	8	>= 16	>= 320	NA	NA	NA	NA	ecoli:ST10	fimH54	O89 / O162 / H10	A	CRISPR: 2	,aac(6')-Ib3,aadA1,blaCTX-M-14,cmlA1,dfrA1,erm(B),mdf(A),mph(A),sul2,tet(B)	,IncFIA,IncFIB(AP001918),IncFII,IncFII(pCoo)	,iss	0	blaCTX-M-14	0
1101461	151301102	Belgium	Pig	1513	151301	2018-02-16	Escherichia coli	ChromID-ESBL	SAMN31868566	CDS: 5260	rRNA: 4	284	88384	165733	16	>= 32	>= 64	>= 64	0.5	<= 4	<= 16	<= 1	<= 0.25	<= 0.25	<= 16	<= 4	<= 1	>= 16	>= 320	0.023	0.064	0.047	0.094	ecoli:ST373	fimH31	O6 / H16	A	CRISPR: 1	,aadA1,blaTEM-52C,cmlA1,dfrA12,lnu(F),mdf(A),sul3	0	,astA,gad,iha,iss	0	blaTEM-52C	0	,GyrA_D678E,GyrA_D741E	0
1101469	151302101	Belgium	Pig	1513	151302	2018-02-16	Escherichia coli	ChromID-ESBL	SAMN31868567	CDS: 5241	rRNA: 5	233	95493	353179	16	>= 32	>= 64	>= 64	0.5	<= 4	<= 16	<= 1	<= 0.25	<= 0.25	<= 16	<= 4	<= 1	<= 0.5	<= 20	0.016	0.047	0.047	0.094	ecoli:ST1594	fimH30	O21 / H4	A	CRISPR: 2	,blaCTX-M-1,mdf(A),sul2,tet(A)	0	,astA,celb,gad,iha,iss	0	blaCTX-M-1	0	,GyrA_D678E,GyrA_D741E,ParC_T223A	0
1101531	161301101	Belgium	Broiler	1613	161301	2018-02-19	Escherichia coli	ChromID-ESBL	SAMN31868571	CDS: 4698	rRNA: 5	71	225401	360756	8	>= 32	>= 64	>= 64	4	<= 4	<= 16	<= 1	<= 0.25	<= 0.25	<= 16	<= 4	<= 1	>= 16	>= 320	NA	NA	NA	NA	ecoli:ST23	fimH35	O78 / H10	C	CRISPR: 2	,blaCTX-M-1,mdf(A),sul2,tet(A)	,IncFIB(AP001918),IncFII,IncI1-I(gamma)	,gad,iroN,iss,lpfA,mchF	0	blaCTX-M-1	0	,marR_G103S,marR_Y137H	0
1101540	161302101	Belgium	Broiler	1613	161302	2018-02-19	Escherichia coli	ChromID-ESBL	SAMN31868572	CDS: 4998	rRNA: 5	159	140172	401315	16	>= 32	>= 64	>= 64	8	<= 4	<= 16	<= 1	<= 0.25	<= 0.25	<= 16	<= 4	<= 1	>= 16	>= 320	NA	NA	NA	NA	ecoli:ST117	fimH97	O78 / H4	G	CRISPR: 2	,aadA1,blaTEM-52C,cmlA1,dfrA12,lnu(F),mdf(A),sul3	,Col(MG828),ColpVC,ColRNAI,IncFIB(AP001918),IncFII,IncI1-I(gamma)	,iha,ireA,iroN,iss,lpfA,mchB,mchC,mchF,pic,vat	0	blaTEM-52C	0	,GyrA_S83L,GyrA_D678E,GyrB_S492N,ParC_M241I,ParC_D475E,marR_G103S,marR_Y137H,acrR_A212S,acrR_T213I,acrR_N214I,SoxR_T38S,SoxR_G74R	,GyrA_S83L
1101546	161303101	Belgium	Broiler	1613	161303	2018-02-19	Escherichia coli	ChromID-ESBL	SAMN31868573	CDS: 5064	rRNA: 3	174	86785	201661	>= 32	>= 32	>= 64	32	16	<= 4	<= 16	<= 1	<= 0.25	<= 0.25	<= 16	8	<= 1	<= 0.5	<= 20	NA	NA	NA	NA	ecoli:ST1564	no FimH type found	H21	A	CRISPR: 2	,aadA24,blaCTX-M-1,blaSHV-12,blaTEM-1B,lnu(G),mdf(A),qnrS1,sul2,tet(A)	,Col(MG828),Col(pHAD28),IncFIB(AP001918),IncFIC(FII),IncI1-I(gamma),IncX3,IncX4,p0111	,iroN,iss,mchF,tsh	0	blaCTX-M-1,blaSHV-12	qnrS1	,PMQR_qnrS1	,PMQR_qnrS1
1101560	151401102	Belgium	Pig	1514	151401	2018-02-26	Escherichia coli	ChromID-ESBL	SAMN31868577	CDS: 4604	rRNA: 4	88	185948	447588	>= 32	>= 32	>= 64	>= 64	16	<= 4	<= 16	<= 1	<= 0.25	<= 0.25	<= 16	<= 4	<= 1	>= 16	>= 320	NA	NA	NA	NA	ecoli:ST58	fimH54	O8 / H30	B1	CRISPR: 2	,aadA5,blaCTX-M-1,dfrA17,mdf(A),sul2	,IncI1-I(gamma),p0111	,gad,iss,lpfA	0	blaCTX-M-1	0	,GyrB_H652R,marR_G103S,marR_Y137H	0
1101565	151402102	Belgium	Pig	1514	151402	2018-02-26	Escherichia coli	ChromID-ESBL	SAMN31868578	CDS: 4547	rRNA: 4	60	294834	576628	>= 32	>= 32	>= 64	>= 64	2	<= 4	<= 16	<= 1	<= 0.25	<= 0.25	<= 16	<= 4	<= 1	>= 16	>= 320	NA	NA	NA	NA	ecoli:ST1684	fimH23	H32	A	CRISPR: 2	,aadA5,blaCTX-M-1,blaTEM-1B,dfrA17,mdf(A),sul2	0	,gad	0	blaCTX-M-1	0	,GyrA_D678E,GyrA_D741E,ParE_A402T,marR_G103S,marR_Y137H	0
1101569	151403102	Belgium	Pig	1514	151403	2018-02-26	Escherichia coli	ChromID-ESBL	SAMN31868579	CDS: 4576	rRNA: 4	75	244433	414672	16	>= 32	>= 64	>= 64	32	<= 4	<= 16	<= 1	<= 0.25	<= 0.25	<= 16	<= 4	<= 1	>= 16	>= 320	0.38	0.75	0.38	0.75	ecoli:ST69	fimH27	O15 / H18	D	CRISPR: 2	,aph(3'')-Ib,aph(6)-Id,blaCTX-M-15,blaTEM-1B,dfrA14,mdf(A),qnrS1,sul2,tet(A)	,Col(pHAD28),IncY	,air,eilA,gad,iss,lpfA	0	blaCTX-M-15	qnrS1	,PMQR_qnrS1,GyrA_D678E,GyrB_E703D,marR_G103S,marR_Y137H,acrR_T213I,acrR_N214I,SoxR_T38S,SoxR_G74R,AcrB_H596N	,PMQR_qnrS1
1101576	161401101	Belgium	Broiler	1614	161401	05-Mar-2018	Escherichia coli	ChromID-ESBL	SAMN31868581	CDS: 5153	rRNA: 4	259	91100	294635	8	>= 32	>= 64	32	<= 0.12	<= 4	<= 16	<= 1	<= 0.25	<= 0.25	<= 16	<= 4	<= 1	<= 0.5	<= 20	NA	NA	NA	NA	ecoli:ST1594	fimH30	O21 / H4	A	CRISPR: 2	,blaCTX-M-1,mdf(A),sul2,tet(A)	,Col(MG828),Col156,Col8282,ColpVC,ColRNAI,IncFII,IncI1-I(gamma)	,astA,celb,gad,iha,iss	0	blaCTX-M-1	0	,GyrA_D678E,GyrA_D741E,ParC_T223A	0
1101586	161402101	Belgium	Broiler	1614	161402	05-Mar-2018	Escherichia coli	ChromID-ESBL	SAMN31868582	CDS: 4732	rRNA: 5	84	196684	607062	8	>= 32	>= 64	32	<= 0.12	<= 4	<= 16	<= 1	<= 0.25	<= 0.25	<= 16	<= 4	<= 1	<= 0.5	<= 20	NA	NA	NA	NA	ecoli:ST23	fimH35	O8 / H9	C	CRISPR: 2	,aadA5,aph(3')-Ia,aph(3'')-Ib,aph(6)-Id,blaCTX-M-1,dfrA17,mdf(A),sul2	,Col(MG828),IncFIB(AP001918),IncFIC(FII),IncI1-I(gamma),IncQ1	,gad,iroN,iss,lpfA,mchF	0	blaCTX-M-1	0	,marR_G103S,marR_Y137H	0
1101595	161401107	Belgium	Broiler	1614	161401	05-Mar-2018	Escherichia coli	ChromID-ESBL	SAMN31868583	CDS: 5349	rRNA: 4	166	198674	614440	>= 32	>= 32	>= 64	>= 64	0.5	<= 4	<= 16	<= 1	<= 0.25	<= 0.25	<= 16	<= 4	<= 1	>= 16	>= 320	NA	NA	NA	NA	ecoli:ST648	fimH58	O3 / H10	F	CRISPR: 3	,aadA17,aph(3')-Ia,aph(3'')-Ib,aph(6)-Id,blaCTX-M-1,blaTEM-1B,dfrA1,dfrA5,lnu(F),mdf(A),sul1,sul2,tet(A)	,Col(MG828),ColpVC,IncC,IncFIB(AP001918),IncFII,IncI,IncQ1	,air,astA,eilA,gad,iha,iroN,iss,lpfA,mchF	0	blaCTX-M-1	0	,GyrA_S83L,GyrA_D678E,GyrA_A828S,GyrB_S492N,GyrB_A618T,GyrB_E656D,ParC_D475E,ParE_T172A,marR_A53E,marR_G103S,marR_Y137H,SoxR_T38S,SoxR_G74R,AcrB_R650C	,GyrA_S83L
1101611	151502106	Belgium	Pig	1515	151502	08-Mar-2018	Escherichia coli	ChromID-ESBL	SAMN31868587	CDS: 4984	rRNA: 4	142	208995	453073	4	>= 32	16	1	16	<= 4	<= 16	<= 1	<= 0.25	<= 0.25	<= 16	<= 4	<= 1	>= 16	>= 320	0.023	0.064	0.064	0.094	ecoli:ST218	no FimH type found	O157 / H43	A	CRISPR: 3	,aadA2,aph(3'')-Ib,aph(6)-Id,blaSHV-2,catA1,dfrA16,ere(A),mcr-9,mdf(A),sul1,tet(B)	0	,astA,stb	ETEC	blaSHV-2	0	,marR_G103S,marR_Y137H	0
1101612	151502106	Belgium	Pig	1515	151502	08-Mar-2018	Escherichia coli	ChromID-ESBL	SAMN31868588	CDS: 4743	rRNA: 4	114	144616	297383	<= 2	>= 32	4	<= 0.25	0.25	<= 4	<= 16	<= 1	<= 0.25	<= 0.25	<= 16	<= 4	<= 1	>= 16	>= 320	NA	NA	NA	NA	ecoli:ST218	no FimH type found	O157 / H43	A	CRISPR: 3	,aadA2,blaSHV-2,catA1,dfrA16,ere(A),mdf(A),sul1	,Col(pHAD28),Col440II,IncFIA,IncFIB(AP001918),IncFII(pHN7A8),IncHI2,IncHI2A	,astA,stb	ETEC	blaSHV-2	0	,marR_G103S,marR_Y137H	0
1101640	161501101	Belgium	Broiler	1615	161501	2018-04-06	Escherichia coli	ChromID-ESBL	SAMN31868595	CDS: 4938	rRNA: 3	80	200413	631189	>= 32	>= 32	>= 64	>= 64	32	16	128	<= 1	<= 0.25	<= 0.25	<= 16	<= 4	<= 1	>= 16	>= 320	NA	NA	NA	NA	ecoli:ST1011	fimH31	O8 / O160 / H16	E	CRISPR: 3	,aadA1,blaCTX-M-32,blaTEM-1B,catA1,cmlA1,dfrA12,lnu(F),mdf(A),mph(A),sul1,sul3,tet(A)	,Col(pHAD28),IncB/O/K/Z,IncFIB(pLF82-PhagePlasmid),IncI1-I(gamma)	,eilA,gad,iss	0	blaCTX-M-32	0	,GyrA_S83L,GyrA_D87N,ParC_S80I,marR_G103S,marR_D118N,marR_Y137H	,GyrA_S83L,GyrA_D87N,ParC_S80I
1101646	161502101	Belgium	Broiler	1615	161502	2018-04-06	Escherichia coli	ChromID-ESBL	SAMN31868596	CDS: 4756	rRNA: 5	129	97436	220779	>= 32	>= 32	>= 64	>= 64	0.5	<= 4	<= 16	<= 1	<= 0.25	<= 0.25	64	<= 4	<= 1	>= 16	>= 320	NA	NA	NA	NA	ecoli:ST10	fimH54	H48	A	CRISPR: 2	,blaCTX-M-1,blaTEM-1A,dfrA1,lnu(F),mdf(A),sul1,sul2	0	,iss	0	blaCTX-M-1	0	,GyrA_S83L,GyrA_A486S	,GyrA_S83L
1101662	161501103	Belgium	Broiler	1615	161501	2018-04-06	Escherichia coli	ChromID-ESBL	SAMN31868597	CDS: 4758	rRNA: 5	130	97946	220612	>= 32	>= 32	>= 64	>= 64	0.5	<= 4	<= 16	<= 1	<= 0.25	<= 0.25	64	<= 4	<= 1	>= 16	>= 320	0.19	0.38	0.38	0.38	ecoli:ST10	fimH54	H48	A	CRISPR: 2	,blaCTX-M-1,blaTEM-1A,dfrA1,lnu(F),mdf(A),sul1,sul2	,Col(MG828),Col(pHAD28),IncFIB(pLF82-PhagePlasmid),IncI1-I(gamma)	,iss	0	blaCTX-M-1	0	,GyrA_S83L,GyrA_A486S	,GyrA_S83L
