# Supplementary material for: Genetic characterization of ESBL-producing and ciprofloxacin-resistant Escherichia coli from Belgian broilers and pigs
Source: Front Microbiol. 2023 Apr 6;14:1150470. doi: 10.3389/fmicb.2023.1150470 (PMC10116946; doi:10.3389/fmicb.2023.1150470)
Supplement: Supplementary file 2 [file Table_2.xlsx]

## Sheet: Sheet1
Supplementary Table 2: Classification of all detected resistance genes in this study by rank (according to Zhang et al, 2021).
Gene	Rank classification
aac(3)-IId	Rank I: human-associated, mobile ARGs, in ESKAPE pathogens, current threats
aac(3)-IV	Rank IV, no enrichment in human-associated environments (lowest risk)
aac(3)-VIa	Rank I: human-associated, mobile ARGs, in ESKAPE pathogens, current threats
aac(6')-Ib3	Risk unassessed
aac(6')-Ib-cr	Risk unassessed
aadA1	Rank II: human-associated, mobile ARGs emerging from non-pathogens, future threats
aadA12	Rank II: human-associated, mobile ARGs emerging from non-pathogens, future threats
aadA17	Rank II: human-associated, mobile ARGs emerging from non-pathogens, future threats
aadA2	Rank II: human-associated, mobile ARGs emerging from non-pathogens, future threats
aadA22	Rank II: human-associated, mobile ARGs emerging from non-pathogens, future threats
aadA24	Rank II: human-associated, mobile ARGs emerging from non-pathogens, future threats
aadA2b	Rank II: human-associated, mobile ARGs emerging from non-pathogens, future threats
aadA5	Rank II: human-associated, mobile ARGs emerging from non-pathogens, future threats
ant(2'')-Ia	Rank I: human-associated, mobile ARGs, in ESKAPE pathogens, current threats
aph(3')-Ia	Rank I: human-associated, mobile ARGs, in ESKAPE pathogens, current threats
aph(3'')-Ib	Rank IV, no enrichment in human-associated environments (lowest risk)
aph(3'')-Ib2	Rank I: human-associated, mobile ARGs, in ESKAPE pathogens, current threats
aph(4)-Ia	Risk unassessed
aph(6)-Id	Rank I: human-associated, mobile ARGs, in ESKAPE pathogens, current threats
blaCARB-2	Risk unassessed
blaCTX-M-1	Risk unassessed
blaCTX-M-14	Risk unassessed
blaCTX-M-15	Risk unassessed
blaCTX-M-3	Risk unassessed
blaCTX-M-32	Risk unassessed
blaCTX-M-55	Rank I: human-associated, mobile ARGs, in ESKAPE pathogens, current threats
blaSHV-12	Risk unassessed
blaSHV-2	Risk unassessed
blaTEM-15	Risk unassessed
blaTEM-176	Risk unassessed
blaTEM-1A	Rank I: human-associated, mobile ARGs, in ESKAPE pathogens, current threats
blaTEM-1B	Rank I: human-associated, mobile ARGs, in ESKAPE pathogens, current threats
blaTEM-1C	Rank I: human-associated, mobile ARGs, in ESKAPE pathogens, current threats
blaTEM-1D	Rank I: human-associated, mobile ARGs, in ESKAPE pathogens, current threats
blaTEM-52B	Risk unassessed
blaTEM-52C	Risk unassessed
catA1	Rank I: human-associated, mobile ARGs, in ESKAPE pathogens, current threats
cmlA1	Rank I: human-associated, mobile ARGs, in ESKAPE pathogens, current threats
dfrA1	Rank I: human-associated, mobile ARGs, in ESKAPE pathogens, current threats
dfrA12	Rank I: human-associated, mobile ARGs, in ESKAPE pathogens, current threats
dfrA14	Rank I: human-associated, mobile ARGs, in ESKAPE pathogens, current threats
dfrA15	Rank I: human-associated, mobile ARGs, in ESKAPE pathogens, current threats
dfrA16	Rank IV, no enrichment in human-associated environments (lowest risk)
dfrA17	Rank I: human-associated, mobile ARGs, in ESKAPE pathogens, current threats
dfrA5	Rank I: human-associated, mobile ARGs, in ESKAPE pathogens, current threats
dfrA8	Risk unassessed
ere(A)	Rank IV, no enrichment in human-associated environments (lowest risk)
erm(B)	Rank I: human-associated, mobile ARGs, in ESKAPE pathogens, current threats
floR	Rank I: human-associated, mobile ARGs, in ESKAPE pathogens, current threats
lnu(F)	Risk unassessed
lnu(G)	Risk unassessed
mcr-1.1	Rank I: human-associated, mobile ARGs, in ESKAPE pathogens, current threats
mcr-2.1	Risk unassessed
mcr-5.1	Risk unassessed
mcr-9	Risk unassessed
mdf(A)	Rank IV, no enrichment in human-associated environments (lowest risk)
mef(B)	Risk unassessed
mef(C)	Risk unassessed
mph(A)	Rank I: human-associated, mobile ARGs, in ESKAPE pathogens, current threats
mph(B)	Risk unassessed
mph(G)	Risk unassessed
oqxB	Risk unassessed
qnrB19	Rank I: human-associated, mobile ARGs, in ESKAPE pathogens, current threats
qnrS1	Rank I: human-associated, mobile ARGs, in ESKAPE pathogens, current threats
sul1	Rank IV, no enrichment in human-associated environments (lowest risk)
sul2	Rank IV, no enrichment in human-associated environments (lowest risk)
sul3	Rank IV, no enrichment in human-associated environments (lowest risk)
tet(A)	Risk unassessed
tet(B)	Risk unassessed
tet(M)	Rank I: human-associated, mobile ARGs, in ESKAPE pathogens, current threats
